# Supplementary material for: Crystal structure of 3-amino­pyridinium 1′-carb­oxy­ferrocene-1-carboxyl­ate
Source: Acta Crystallogr E Crystallogr Commun. 2017 May 16;73(Pt 6):856–8. doi: 10.1107/S2056989017007058 (PMC5458309; doi:10.1107/S2056989017007058)
Supplement: Supplementary file 1 [file e-73-00856-sup1.cif]

##############################################################################
#                                                                            #
# This CIF contains the data in a paper accepted for publication in          #
# Acta Crystallographica Section E. It conforms to the requirements of       #
# Notes for Authors for Acta Crystallographica Section E, and has been       #
# peer reviewed under the auspices of the IUCr Commission on Journals.       #
#                                                                            #
# Full details of the Crystallographic Information File format               #
# are given in the paper "The Crystallographic Information File (CIF):       #
# a New Standard Archive File for Crystallography" by S. R. Hall, F. H.      #
# Allen and I. D. Brown [Acta Cryst. (1991), A47, 655-685].                  #
#                                                                            #
# The current version of the core CIF dictionary is obtainable from          #
# ftp://ftp.iucr.org/pub/cif_core.dic.                                       #
#                                                                            #
# Software is freely available for graphical display of the structure(s)     #
# in this CIF. For information consult the CIF software page                 #
# http://www.iucr.org/resources/cif/software.                                #
#                                                                            #
# This file may be used for bona fide research purposes within the           #
# scientific community so long as proper attribution is given to the journal # 
# article from which it was obtained.                                        #
#                                                                            #
##############################################################################
data_I
_audit_creation_method     SHELXL-97
_journal_date_recd_electronic     2017-04-25
_journal_date_accepted     2017-05-10
_journal_name_full     'Acta Crystallographica, Section E'
_journal_year     2017
_journal_volume     73
_journal_issue      6
_journal_page_first     856
_journal_page_last     858
_journal_paper_category     GM
_journal_paper_doi     10.1107/S2056989017007058
_journal_coeditor_code     WM5388
_publ_contact_author_name     'Sergey Z. Vatsadze'
_publ_contact_author_address
;
Department of Chemistry, M.V. Lomonosov Moscow State University,
Leninskie Gory 1/3, Moscow 119991, Russian Federation
;
_publ_contact_author_email     zurabych@gmail.com
_publ_contact_author_fax     '+7(495)9328846'
_publ_contact_author_phone     '+7(495)9391234'
_publ_section_title
;
Crystal structure of 3-aminopyridinium 1'-carboxyferrocene-1-carboxylate
;
_publ_section_title_footnote     .
loop_
    _publ_author_name
    _publ_author_footnote
    _publ_author_address
    'Medved'ko, Aleksei V.' .
;
Department of Chemistry, M.V. Lomonosov Moscow State University,
Leninskie Gory 1/3, Moscow 119991, Russian Federation
;
    'Churakov, Andrei V.' .
;
Institute of General and Inorganic Chemistry,
Russian Academy of Sciences,
Leninskii prosp. 31, Moscow 119991, Russian Federation
;
    'Yu, Haojie' .
;
State Key Laboratory of Chemical Engineering
College of Chemical and Biological Engineering
Zhejiang University
Hangzhou 310027
People's Republic of China
;
    'Li, Wang' .
;
State Key Laboratory of Chemical Engineering
College of Chemical and Biological Engineering
Zhejiang University
Hangzhou 310027
People's Republic of China
;
    'Vatsadze, Sergey Z.' .
;
Department of Chemistry, M.V. Lomonosov Moscow State University,
Leninskie Gory 1/3, Moscow 119991, Russian Federation
;
_publ_section_synopsis
;
The title structure consists of 3-aminopyridinium cations and
1'-carboxyferrocene-1-carboxylate monoanions held together by N---H...O and
O---H...O hydrogen bonds.
;
_chemical_name_systematic
;
3-Aminopyridinium 1'-carboxyferrocene-1-carboxylate
;
_chemical_name_common     ?
_chemical_formula_moiety     'C5 H7 N2 +, C12 H9 Fe O4 -'
_chemical_formula_sum     'C17 H16 Fe N2 O4'
_chemical_formula_iupac     '(C5 H7 N2) [Fe (C6 H4 O2) (C6 H5 O2)]'
_chemical_formula_weight     368.17
_chemical_melting_point     ?
_symmetry_cell_setting     monoclinic
_symmetry_space_group_name_H-M     'P 21/c'
_symmetry_space_group_name_Hall     '-P 2ybc'
loop_
    _symmetry_equiv_pos_as_xyz
    'x, y, z'
    '-x, y+1/2, -z+1/2'
    '-x, -y, -z'
    'x, -y-1/2, z-1/2'
_cell_length_a     13.2246(10)
_cell_length_b     10.3040(8)
_cell_length_c     11.7402(9)
_cell_angle_alpha     90.00
_cell_angle_beta     101.7030(10)
_cell_angle_gamma     90.00
_cell_volume     1566.5(2)
_cell_formula_units_Z     4
_cell_measurement_reflns_used     5525
_cell_measurement_theta_min     2.526
_cell_measurement_theta_max     30.108
_cell_measurement_temperature     150(2)
_exptl_crystal_description     plate
_exptl_crystal_colour     orange
_exptl_crystal_size_max     0.22
_exptl_crystal_size_mid     0.20
_exptl_crystal_size_min     0.02
_exptl_crystal_density_diffrn     1.561
_exptl_crystal_density_meas     ?
_exptl_crystal_density_method     'not measured'
_exptl_crystal_F_000     760
_exptl_absorpt_coefficient_mu     0.987
_exptl_absorpt_correction_type     multi-scan
_exptl_absorpt_process_details
;
(<i>SADABS</i>; Bruker, 2008)
;
_exptl_absorpt_correction_T_min     0.8122
_exptl_absorpt_correction_T_max     0.9805
_exptl_special_details     ?
_diffrn_ambient_temperature     150(2)
_diffrn_radiation_type     MoK\a
_diffrn_radiation_wavelength     0.71073
_diffrn_radiation_source     'fine-focus sealed tube'
_diffrn_radiation_monochromator     graphite
_diffrn_measurement_device_type     'Bruker SMART APEXII'
_diffrn_measurement_method     \w
_diffrn_detector_area_resol_mean     ?
_diffrn_reflns_number     14616
_diffrn_reflns_av_R_equivalents     0.0255
_diffrn_reflns_av_sigmaI/netI     0.0209
_diffrn_reflns_theta_min     2.53
_diffrn_reflns_theta_max     26.98
_diffrn_reflns_theta_full     26.98
_diffrn_measured_fraction_theta_max     1.000
_diffrn_measured_fraction_theta_full     1.000
_diffrn_reflns_limit_h_min     -16
_diffrn_reflns_limit_h_max     16
_diffrn_reflns_limit_k_min     -13
_diffrn_reflns_limit_k_max     13
_diffrn_reflns_limit_l_min     -14
_diffrn_reflns_limit_l_max     14
_diffrn_standards_number     0
_diffrn_standards_interval_count     ?
_diffrn_standards_interval_time     0
_diffrn_standards_decay_%     0
_refine_special_details
;
 Refinement of F^2^ against ALL reflections.  The weighted R-factor wR and
 goodness of fit S are based on F^2^, conventional R-factors R are based
 on F, with F set to zero for negative F^2^. The threshold expression of
 F^2^ > 2sigma(F^2^) is used only for calculating R-factors(gt) etc. and is
 not relevant to the choice of reflections for refinement.  R-factors based
 on F^2^ are statistically about twice as large as those based on F, and R-
 factors based on ALL data will be even larger.
;
_reflns_number_total     3409
_reflns_number_gt     2812
_reflns_threshold_expression     I>2\s(I)
_refine_ls_structure_factor_coef     Fsqd
_refine_ls_matrix_type     full
_refine_ls_R_factor_all     0.0366
_refine_ls_R_factor_gt     0.0271
_refine_ls_wR_factor_gt     0.0676
_refine_ls_wR_factor_ref     0.0726
_refine_ls_goodness_of_fit_ref     1.026
_refine_ls_restrained_S_all     1.026
_refine_ls_number_reflns     3409
_refine_ls_number_parameters     281
_refine_ls_number_restraints     0
_refine_ls_hydrogen_treatment     refall
_refine_ls_weighting_scheme     calc
_refine_ls_weighting_details
         'calc w=1/[\s^2^(Fo^2^)+(0.0395P)^2^+0.5357P] where P=(Fo^2^+2Fc^2^)/3'
_atom_sites_solution_hydrogens     difmap
_atom_sites_solution_primary     direct
_atom_sites_solution_secondary     difmap
_refine_ls_shift/su_max     0.001
_refine_ls_shift/su_mean     0.000
_refine_diff_density_max     0.365
_refine_diff_density_min     -0.225
_refine_ls_extinction_method     none
_refine_ls_extinction_coef     ?
loop_
    _atom_type_symbol
    _atom_type_description
    _atom_type_scat_dispersion_real
    _atom_type_scat_dispersion_imag
    _atom_type_scat_source
    'C' 'C' 0.0033 0.0016
                         'International Tables Vol C Tables 4.2.6.8 and 6.1.1.4'
    'H' 'H' 0.0000 0.0000
                         'International Tables Vol C Tables 4.2.6.8 and 6.1.1.4'
    'N' 'N' 0.0061 0.0033
                         'International Tables Vol C Tables 4.2.6.8 and 6.1.1.4'
    'O' 'O' 0.0106 0.0060
                         'International Tables Vol C Tables 4.2.6.8 and 6.1.1.4'
    'Fe' 'Fe' 0.3463 0.8444
                         'International Tables Vol C Tables 4.2.6.8 and 6.1.1.4'
_computing_data_collection
;
<i>APEX2</i> (Bruker, 2008)
;
_computing_cell_refinement
;
SAINT (Bruker, 2008)
;
_computing_data_reduction
;
SAINT (Bruker, 2008)
;
_computing_structure_solution
;
SHELXTL (Sheldrick, 2008)
;
_computing_structure_refinement
;
SHELXTL (Sheldrick, 2008)
;
_computing_molecular_graphics
;
SHELXTL (Sheldrick, 2008)
;
_computing_publication_material
;
SHELXTL (Sheldrick, 2008)
;
loop_
    _atom_site_type_symbol
    _atom_site_label
    _atom_site_fract_x
    _atom_site_fract_y
    _atom_site_fract_z
    _atom_site_U_iso_or_equiv
    _atom_site_adp_type
    _atom_site_calc_flag
    _atom_site_refinement_flags
    _atom_site_occupancy
    _atom_site_symmetry_multiplicity
    _atom_site_disorder_assembly
    _atom_site_disorder_group
    Fe Fe1 0.374096(17) 0.50216(2) 0.671077(19) 0.01937(8) Uani d . 1 1 . .
    O O11 0.09010(9) 0.36772(12) 0.61033(10) 0.0311(3) Uani d . 1 1 . .
    O O12 0.16389(8) 0.34091(11) 0.45865(10) 0.0257(3) Uani d . 1 1 . .
    O O21 0.30237(9) 0.21837(12) 0.84337(11) 0.0277(3) Uani d . 1 1 . .
    O O22 0.35822(10) 0.38212(12) 0.96535(10) 0.0291(3) Uani d . 1 1 . .
    C C11 0.22302(12) 0.51243(15) 0.58942(14) 0.0228(3) Uani d . 1 1 . .
    C C12 0.23757(13) 0.57474(17) 0.70015(15) 0.0272(4) Uani d . 1 1 . .
    C C13 0.30979(14) 0.67653(17) 0.70209(17) 0.0321(4) Uani d . 1 1 . .
    C C14 0.34025(14) 0.67928(17) 0.59322(17) 0.0311(4) Uani d . 1 1 . .
    C C15 0.28745(13) 0.57799(16) 0.52300(15) 0.0254(4) Uani d . 1 1 . .
    C C16 0.15563(12) 0.39937(16) 0.55094(13) 0.0219(3) Uani d . 1 1 . .
    C C21 0.42157(12) 0.36219(15) 0.79136(13) 0.0210(3) Uani d . 1 1 . .
    C C22 0.49364(13) 0.46741(16) 0.80757(15) 0.0234(3) Uani d . 1 1 . .
    C C23 0.53193(13) 0.48018(16) 0.70361(16) 0.0255(4) Uani d . 1 1 . .
    C C24 0.48348(13) 0.38427(16) 0.62345(15) 0.0248(3) Uani d . 1 1 . .
    C C25 0.41579(12) 0.31077(15) 0.67722(14) 0.0214(3) Uani d . 1 1 . .
    C C26 0.35821(12) 0.32398(15) 0.87553(13) 0.0212(3) Uani d . 1 1 . .
    H H12 0.2043(15) 0.5490(19) 0.7600(17) 0.029(5) Uiso d . 1 1 . .
    H H13 0.3336(15) 0.727(2) 0.7642(18) 0.037(5) Uiso d . 1 1 . .
    H H14 0.3905(16) 0.737(2) 0.5730(17) 0.037(5) Uiso d . 1 1 . .
    H H15 0.2915(15) 0.555(2) 0.4446(18) 0.035(5) Uiso d . 1 1 . .
    H H21 0.2655(18) 0.207(2) 0.8897(19) 0.048(7) Uiso d . 1 1 . .
    H H22 0.5128(15) 0.5176(18) 0.8710(18) 0.030(5) Uiso d . 1 1 . .
    H H23 0.5770(15) 0.543(2) 0.6893(16) 0.030(5) Uiso d . 1 1 . .
    H H24 0.4920(14) 0.3759(18) 0.5428(18) 0.030(5) Uiso d . 1 1 . .
    H H25 0.3712(14) 0.2455(18) 0.6409(15) 0.023(5) Uiso d . 1 1 . .
    N N1 0.04432(16) 0.4901(2) 0.26631(16) 0.0457(5) Uani d . 1 1 . .
    N N2 0.03611(12) 0.69407(15) 0.01507(13) 0.0281(3) Uani d . 1 1 . .
    C C1 0.01186(13) 0.64261(17) 0.11058(15) 0.0288(4) Uani d . 1 1 . .
    C C2 0.07267(14) 0.54610(19) 0.17299(15) 0.0303(4) Uani d . 1 1 . .
    C C3 0.16037(14) 0.50701(18) 0.13113(17) 0.0324(4) Uani d . 1 1 . .
    C C4 0.18291(14) 0.56395(19) 0.03310(17) 0.0340(4) Uani d . 1 1 . .
    C C5 0.11970(14) 0.65834(19) -0.02507(17) 0.0321(4) Uani d . 1 1 . .
    H H1 -0.0489(15) 0.6761(19) 0.1314(16) 0.030(5) Uiso d . 1 1 . .
    H H2 -0.0059(17) 0.753(2) -0.0242(19) 0.044(6) Uiso d . 1 1 . .
    H H3 0.2027(15) 0.446(2) 0.1703(17) 0.033(5) Uiso d . 1 1 . .
    H H4 0.2411(17) 0.538(2) 0.0051(19) 0.041(6) Uiso d . 1 1 . .
    H H5 0.1301(16) 0.700(2) -0.0915(18) 0.039(6) Uiso d . 1 1 . .
    H H10 0.000(2) 0.529(3) 0.296(2) 0.058(8) Uiso d . 1 1 . .
    H H11 0.0872(19) 0.439(2) 0.311(2) 0.049(6) Uiso d . 1 1 . .
loop_
    _atom_site_aniso_label
    _atom_site_aniso_U_11
    _atom_site_aniso_U_22
    _atom_site_aniso_U_33
    _atom_site_aniso_U_12
    _atom_site_aniso_U_13
    _atom_site_aniso_U_23
    Fe1 0.01955(13) 0.01805(13) 0.02010(13) -0.00017(9) 0.00306(9) 0.00002(9)
    O11 0.0287(6) 0.0375(7) 0.0308(6) -0.0076(5) 0.0146(5) -0.0072(5)
    O12 0.0222(6) 0.0317(6) 0.0240(6) -0.0020(5) 0.0063(5) -0.0074(5)
    O21 0.0306(6) 0.0273(6) 0.0291(6) -0.0060(5) 0.0153(5) -0.0031(5)
    O22 0.0395(7) 0.0296(6) 0.0189(6) -0.0017(5) 0.0073(5) -0.0024(5)
    C11 0.0204(7) 0.0244(8) 0.0233(8) 0.0044(6) 0.0035(6) -0.0004(6)
    C12 0.0243(8) 0.0291(9) 0.0281(9) 0.0045(7) 0.0051(7) -0.0057(7)
    C13 0.0309(9) 0.0233(9) 0.0389(10) 0.0050(7) -0.0008(8) -0.0088(8)
    C14 0.0290(9) 0.0203(8) 0.0417(10) 0.0020(7) 0.0015(8) 0.0071(8)
    C15 0.0242(8) 0.0253(8) 0.0255(9) 0.0020(7) 0.0020(7) 0.0059(7)
    C16 0.0182(7) 0.0256(8) 0.0211(8) 0.0037(6) 0.0026(6) 0.0003(6)
    C21 0.0218(7) 0.0202(8) 0.0202(8) 0.0020(6) 0.0026(6) 0.0015(6)
    C22 0.0214(8) 0.0225(8) 0.0242(8) -0.0007(6) -0.0004(6) 0.0003(7)
    C23 0.0204(8) 0.0245(9) 0.0316(9) -0.0005(6) 0.0053(7) 0.0045(7)
    C24 0.0243(8) 0.0259(8) 0.0256(9) 0.0040(7) 0.0083(7) 0.0019(7)
    C25 0.0233(8) 0.0186(8) 0.0226(8) 0.0028(6) 0.0050(6) -0.0008(6)
    C26 0.0221(8) 0.0207(7) 0.0199(8) 0.0043(6) 0.0021(6) 0.0034(6)
    N1 0.0483(11) 0.0575(12) 0.0334(9) 0.0270(9) 0.0135(8) 0.0118(9)
    N2 0.0255(7) 0.0261(8) 0.0313(8) 0.0006(6) 0.0024(6) -0.0017(6)
    C1 0.0254(9) 0.0313(9) 0.0292(9) 0.0046(7) 0.0047(7) -0.0042(7)
    C2 0.0296(9) 0.0342(9) 0.0260(9) 0.0049(8) 0.0028(7) -0.0042(7)
    C3 0.0280(9) 0.0323(10) 0.0343(10) 0.0078(8) 0.0001(8) -0.0053(8)
    C4 0.0243(9) 0.0366(10) 0.0422(11) 0.0010(8) 0.0096(8) -0.0093(9)
    C5 0.0295(9) 0.0324(10) 0.0356(10) -0.0045(8) 0.0092(8) -0.0060(8)
_geom_special_details
;
 All esds (except the esd in the dihedral angle between two l.s. planes)
 are estimated using the full covariance matrix.  The cell esds are taken
 into account individually in the estimation of esds in distances, angles
 and torsion angles; correlations between esds in cell parameters are only
 used when they are defined by crystal symmetry.  An approximate (isotropic)
 treatment of cell esds is used for estimating esds involving l.s. planes.
;
loop_
    _geom_bond_atom_site_label_1
    _geom_bond_atom_site_label_2
    _geom_bond_site_symmetry_2
    _geom_bond_distance
    _geom_bond_publ_flag
    Fe1 C21 . 2.0270(15) yes
    Fe1 C15 . 2.0341(16) yes
    Fe1 C11 . 2.0359(16) yes
    Fe1 C22 . 2.0414(17) yes
    Fe1 C25 . 2.0451(16) yes
    Fe1 C12 . 2.0459(17) yes
    Fe1 C14 . 2.0496(17) yes
    Fe1 C24 . 2.0515(16) yes
    Fe1 C13 . 2.0517(18) yes
    Fe1 C23 . 2.0568(17) yes
    O11 C16 . 1.2604(19) yes
    O12 C16 . 1.2636(19) yes
    O21 C26 . 1.326(2) yes
    O21 H21 . 0.81(2) ?
    O22 C26 . 1.2128(19) yes
    C11 C12 . 1.427(2) ?
    C11 C15 . 1.435(2) ?
    C11 C16 . 1.481(2) ?
    C12 C13 . 1.416(3) ?
    C12 H12 . 0.94(2) ?
    C13 C14 . 1.416(3) ?
    C13 H13 . 0.90(2) ?
    C14 C15 . 1.422(3) ?
    C14 H14 . 0.96(2) ?
    C15 H15 . 0.96(2) ?
    C21 C25 . 1.429(2) ?
    C21 C22 . 1.431(2) ?
    C21 C26 . 1.473(2) ?
    C22 C23 . 1.419(2) ?
    C22 H22 . 0.90(2) ?
    C23 C24 . 1.424(2) ?
    C23 H23 . 0.92(2) ?
    C24 C25 . 1.415(2) ?
    C24 H24 . 0.98(2) ?
    C25 H25 . 0.938(19) ?
    N1 C2 . 1.357(3) ?
    N1 H10 . 0.84(3) ?
    N1 H11 . 0.87(3) ?
    N2 C1 . 1.337(2) ?
    N2 C5 . 1.338(2) ?
    N2 H2 . 0.89(2) ?
    C1 C2 . 1.391(3) ?
    C1 H1 . 0.95(2) ?
    C2 C3 . 1.407(3) ?
    C3 C4 . 1.377(3) ?
    C3 H3 . 0.91(2) ?
    C4 C5 . 1.371(3) ?
    C4 H4 . 0.94(2) ?
    C5 H5 . 0.92(2) ?
loop_
    _geom_angle_atom_site_label_1
    _geom_angle_atom_site_label_2
    _geom_angle_atom_site_label_3
    _geom_angle_site_symmetry_1
    _geom_angle_site_symmetry_3
    _geom_angle
    _geom_angle_publ_flag
    C21 Fe1 C15 . . 155.49(7) ?
    C21 Fe1 C11 . . 120.05(6) ?
    C15 Fe1 C11 . . 41.30(7) ?
    C21 Fe1 C22 . . 41.17(6) ?
    C15 Fe1 C22 . . 161.90(7) ?
    C11 Fe1 C22 . . 155.29(7) ?
    C21 Fe1 C25 . . 41.07(6) ?
    C15 Fe1 C25 . . 120.11(7) ?
    C11 Fe1 C25 . . 107.37(6) ?
    C22 Fe1 C25 . . 69.07(7) ?
    C21 Fe1 C12 . . 107.64(7) ?
    C15 Fe1 C12 . . 68.83(7) ?
    C11 Fe1 C12 . . 40.94(6) ?
    C22 Fe1 C12 . . 120.15(7) ?
    C25 Fe1 C12 . . 125.97(7) ?
    C21 Fe1 C14 . . 162.37(7) ?
    C15 Fe1 C14 . . 40.76(7) ?
    C11 Fe1 C14 . . 68.84(7) ?
    C22 Fe1 C14 . . 124.79(7) ?
    C25 Fe1 C14 . . 155.14(7) ?
    C12 Fe1 C14 . . 68.20(8) ?
    C21 Fe1 C24 . . 68.45(6) ?
    C15 Fe1 C24 . . 107.50(7) ?
    C11 Fe1 C24 . . 125.54(7) ?
    C22 Fe1 C24 . . 68.50(7) ?
    C25 Fe1 C24 . . 40.42(6) ?
    C12 Fe1 C24 . . 163.10(7) ?
    C14 Fe1 C24 . . 120.53(7) ?
    C21 Fe1 C13 . . 125.48(7) ?
    C15 Fe1 C13 . . 68.49(7) ?
    C11 Fe1 C13 . . 68.63(7) ?
    C22 Fe1 C13 . . 107.28(7) ?
    C25 Fe1 C13 . . 163.08(7) ?
    C12 Fe1 C13 . . 40.42(7) ?
    C14 Fe1 C13 . . 40.40(8) ?
    C24 Fe1 C13 . . 155.15(7) ?
    C21 Fe1 C23 . . 68.47(6) ?
    C15 Fe1 C23 . . 125.14(7) ?
    C11 Fe1 C23 . . 162.78(7) ?
    C22 Fe1 C23 . . 40.52(7) ?
    C25 Fe1 C23 . . 68.35(7) ?
    C12 Fe1 C23 . . 154.95(7) ?
    C14 Fe1 C23 . . 107.61(7) ?
    C24 Fe1 C23 . . 40.57(7) ?
    C13 Fe1 C23 . . 120.33(7) ?
    C26 O21 H21 . . 107.7(17) ?
    C12 C11 C15 . . 107.33(15) ?
    C12 C11 C16 . . 126.40(15) ?
    C15 C11 C16 . . 126.26(15) ?
    C12 C11 Fe1 . . 69.91(9) ?
    C15 C11 Fe1 . . 69.29(9) ?
    C16 C11 Fe1 . . 125.12(11) ?
    C13 C12 C11 . . 108.29(16) ?
    C13 C12 Fe1 . . 70.01(10) ?
    C11 C12 Fe1 . . 69.15(9) ?
    C13 C12 H12 . . 127.9(12) ?
    C11 C12 H12 . . 123.8(12) ?
    Fe1 C12 H12 . . 125.8(12) ?
    C12 C13 C14 . . 108.35(16) ?
    C12 C13 Fe1 . . 69.57(10) ?
    C14 C13 Fe1 . . 69.72(10) ?
    C12 C13 H13 . . 124.4(13) ?
    C14 C13 H13 . . 127.2(13) ?
    Fe1 C13 H13 . . 124.1(13) ?
    C13 C14 C15 . . 108.20(16) ?
    C13 C14 Fe1 . . 69.88(10) ?
    C15 C14 Fe1 . . 69.04(10) ?
    C13 C14 H14 . . 125.0(12) ?
    C15 C14 H14 . . 126.7(12) ?
    Fe1 C14 H14 . . 124.5(12) ?
    C14 C15 C11 . . 107.83(15) ?
    C14 C15 Fe1 . . 70.20(10) ?
    C11 C15 Fe1 . . 69.42(9) ?
    C14 C15 H15 . . 128.3(12) ?
    C11 C15 H15 . . 123.9(12) ?
    Fe1 C15 H15 . . 126.2(12) ?
    O11 C16 O12 . . 122.66(15) ?
    O11 C16 C11 . . 118.27(14) ?
    O12 C16 C11 . . 119.03(14) ?
    C25 C21 C22 . . 108.26(14) ?
    C25 C21 C26 . . 126.92(15) ?
    C22 C21 C26 . . 124.58(14) ?
    C25 C21 Fe1 . . 70.14(9) ?
    C22 C21 Fe1 . . 69.95(9) ?
    C26 C21 Fe1 . . 121.30(11) ?
    C23 C22 C21 . . 107.47(15) ?
    C23 C22 Fe1 . . 70.32(10) ?
    C21 C22 Fe1 . . 68.87(9) ?
    C23 C22 H22 . . 124.7(13) ?
    C21 C22 H22 . . 127.9(13) ?
    Fe1 C22 H22 . . 126.3(13) ?
    C22 C23 C24 . . 108.23(15) ?
    C22 C23 Fe1 . . 69.16(9) ?
    C24 C23 Fe1 . . 69.52(9) ?
    C22 C23 H23 . . 125.5(12) ?
    C24 C23 H23 . . 126.2(12) ?
    Fe1 C23 H23 . . 124.0(12) ?
    C25 C24 C23 . . 108.49(15) ?
    C25 C24 Fe1 . . 69.55(9) ?
    C23 C24 Fe1 . . 69.92(10) ?
    C25 C24 H24 . . 126.2(11) ?
    C23 C24 H24 . . 125.1(11) ?
    Fe1 C24 H24 . . 122.7(11) ?
    C24 C25 C21 . . 107.56(14) ?
    C24 C25 Fe1 . . 70.04(9) ?
    C21 C25 Fe1 . . 68.79(9) ?
    C24 C25 H25 . . 125.2(11) ?
    C21 C25 H25 . . 127.0(11) ?
    Fe1 C25 H25 . . 122.4(11) ?
    O22 C26 O21 . . 123.69(15) ?
    O22 C26 C21 . . 123.47(15) ?
    O21 C26 C21 . . 112.83(14) ?
    C2 N1 H10 . . 117.7(18) ?
    C2 N1 H11 . . 119.6(15) ?
    H10 N1 H11 . . 117(2) ?
    C1 N2 C5 . . 122.83(17) ?
    C1 N2 H2 . . 118.5(14) ?
    C5 N2 H2 . . 118.7(14) ?
    N2 C1 C2 . . 120.94(16) ?
    N2 C1 H1 . . 115.5(11) ?
    C2 C1 H1 . . 123.6(11) ?
    N1 C2 C1 . . 120.30(17) ?
    N1 C2 C3 . . 122.88(18) ?
    C1 C2 C3 . . 116.76(17) ?
    C4 C3 C2 . . 120.22(18) ?
    C4 C3 H3 . . 120.3(13) ?
    C2 C3 H3 . . 119.4(13) ?
    C5 C4 C3 . . 120.33(17) ?
    C5 C4 H4 . . 119.4(14) ?
    C3 C4 H4 . . 120.3(14) ?
    N2 C5 C4 . . 118.91(18) ?
    N2 C5 H5 . . 116.4(13) ?
    C4 C5 H5 . . 124.7(13) ?
loop_
    _geom_torsion_atom_site_label_1
    _geom_torsion_atom_site_label_2
    _geom_torsion_atom_site_label_3
    _geom_torsion_atom_site_label_4
    _geom_torsion_site_symmetry_1
    _geom_torsion_site_symmetry_2
    _geom_torsion_site_symmetry_3
    _geom_torsion_site_symmetry_4
    _geom_torsion
    _geom_torsion_publ_flag
    C21 Fe1 C11 C12 . . . . 82.37(11) ?
    C15 Fe1 C11 C12 . . . . -118.52(14) ?
    C22 Fe1 C11 C12 . . . . 47.8(2) ?
    C25 Fe1 C11 C12 . . . . 125.35(10) ?
    C14 Fe1 C11 C12 . . . . -80.70(11) ?
    C24 Fe1 C11 C12 . . . . 166.16(10) ?
    C13 Fe1 C11 C12 . . . . -37.20(11) ?
    C23 Fe1 C11 C12 . . . . -161.9(2) ?
    C21 Fe1 C11 C15 . . . . -159.11(10) ?
    C22 Fe1 C11 C15 . . . . 166.30(15) ?
    C25 Fe1 C11 C15 . . . . -116.13(10) ?
    C12 Fe1 C11 C15 . . . . 118.52(14) ?
    C14 Fe1 C11 C15 . . . . 37.82(10) ?
    C24 Fe1 C11 C15 . . . . -75.32(12) ?
    C13 Fe1 C11 C15 . . . . 81.31(11) ?
    C23 Fe1 C11 C15 . . . . -43.4(3) ?
    C21 Fe1 C11 C16 . . . . -38.63(16) ?
    C15 Fe1 C11 C16 . . . . 120.48(18) ?
    C22 Fe1 C11 C16 . . . . -73.2(2) ?
    C25 Fe1 C11 C16 . . . . 4.35(15) ?
    C12 Fe1 C11 C16 . . . . -121.01(18) ?
    C14 Fe1 C11 C16 . . . . 158.29(16) ?
    C24 Fe1 C11 C16 . . . . 45.16(17) ?
    C13 Fe1 C11 C16 . . . . -158.21(16) ?
    C23 Fe1 C11 C16 . . . . 77.1(3) ?
    C15 C11 C12 C13 . . . . -0.16(19) ?
    C16 C11 C12 C13 . . . . 178.69(15) ?
    Fe1 C11 C12 C13 . . . . 59.27(12) ?
    C15 C11 C12 Fe1 . . . . -59.42(11) ?
    C16 C11 C12 Fe1 . . . . 119.42(16) ?
    C21 Fe1 C12 C13 . . . . 124.47(11) ?
    C15 Fe1 C12 C13 . . . . -81.27(12) ?
    C11 Fe1 C12 C13 . . . . -119.72(15) ?
    C22 Fe1 C12 C13 . . . . 81.25(13) ?
    C25 Fe1 C12 C13 . . . . 166.16(11) ?
    C14 Fe1 C12 C13 . . . . -37.32(11) ?
    C24 Fe1 C12 C13 . . . . -161.8(2) ?
    C23 Fe1 C12 C13 . . . . 47.7(2) ?
    C21 Fe1 C12 C11 . . . . -115.81(10) ?
    C15 Fe1 C12 C11 . . . . 38.45(10) ?
    C22 Fe1 C12 C11 . . . . -159.02(10) ?
    C25 Fe1 C12 C11 . . . . -74.12(12) ?
    C14 Fe1 C12 C11 . . . . 82.40(11) ?
    C24 Fe1 C12 C11 . . . . -42.0(3) ?
    C13 Fe1 C12 C11 . . . . 119.72(15) ?
    C23 Fe1 C12 C11 . . . . 167.44(14) ?
    C11 C12 C13 C14 . . . . 0.4(2) ?
    Fe1 C12 C13 C14 . . . . 59.12(12) ?
    C11 C12 C13 Fe1 . . . . -58.73(12) ?
    C21 Fe1 C13 C12 . . . . -74.75(13) ?
    C15 Fe1 C13 C12 . . . . 82.19(11) ?
    C11 Fe1 C13 C12 . . . . 37.67(10) ?
    C22 Fe1 C13 C12 . . . . -116.48(11) ?
    C25 Fe1 C13 C12 . . . . -41.7(3) ?
    C14 Fe1 C13 C12 . . . . 119.72(15) ?
    C24 Fe1 C13 C12 . . . . 167.49(15) ?
    C23 Fe1 C13 C12 . . . . -158.72(10) ?
    C21 Fe1 C13 C14 . . . . 165.53(10) ?
    C15 Fe1 C13 C14 . . . . -37.53(10) ?
    C11 Fe1 C13 C14 . . . . -82.05(11) ?
    C22 Fe1 C13 C14 . . . . 123.80(11) ?
    C25 Fe1 C13 C14 . . . . -161.4(2) ?
    C12 Fe1 C13 C14 . . . . -119.72(15) ?
    C24 Fe1 C13 C14 . . . . 47.8(2) ?
    C23 Fe1 C13 C14 . . . . 81.56(12) ?
    C12 C13 C14 C15 . . . . -0.5(2) ?
    Fe1 C13 C14 C15 . . . . 58.56(12) ?
    C12 C13 C14 Fe1 . . . . -59.03(12) ?
    C21 Fe1 C14 C13 . . . . -42.2(3) ?
    C15 Fe1 C14 C13 . . . . 119.78(15) ?
    C11 Fe1 C14 C13 . . . . 81.48(11) ?
    C22 Fe1 C14 C13 . . . . -75.05(13) ?
    C25 Fe1 C14 C13 . . . . 167.24(15) ?
    C12 Fe1 C14 C13 . . . . 37.33(11) ?
    C24 Fe1 C14 C13 . . . . -158.82(10) ?
    C23 Fe1 C14 C13 . . . . -116.40(11) ?
    C21 Fe1 C14 C15 . . . . -162.0(2) ?
    C11 Fe1 C14 C15 . . . . -38.30(10) ?
    C22 Fe1 C14 C15 . . . . 165.18(10) ?
    C25 Fe1 C14 C15 . . . . 47.5(2) ?
    C12 Fe1 C14 C15 . . . . -82.44(11) ?
    C24 Fe1 C14 C15 . . . . 81.40(12) ?
    C13 Fe1 C14 C15 . . . . -119.78(15) ?
    C23 Fe1 C14 C15 . . . . 123.83(11) ?
    C13 C14 C15 C11 . . . . 0.36(19) ?
    Fe1 C14 C15 C11 . . . . 59.45(11) ?
    C13 C14 C15 Fe1 . . . . -59.09(12) ?
    C12 C11 C15 C14 . . . . -0.13(18) ?
    C16 C11 C15 C14 . . . . -178.98(15) ?
    Fe1 C11 C15 C14 . . . . -59.94(11) ?
    C12 C11 C15 Fe1 . . . . 59.82(11) ?
    C16 C11 C15 Fe1 . . . . -119.03(16) ?
    C21 Fe1 C15 C14 . . . . 166.96(14) ?
    C11 Fe1 C15 C14 . . . . 118.87(15) ?
    C22 Fe1 C15 C14 . . . . -42.6(3) ?
    C25 Fe1 C15 C14 . . . . -159.02(10) ?
    C12 Fe1 C15 C14 . . . . 80.74(11) ?
    C24 Fe1 C15 C14 . . . . -116.75(11) ?
    C13 Fe1 C15 C14 . . . . 37.21(11) ?
    C23 Fe1 C15 C14 . . . . -75.53(13) ?
    C21 Fe1 C15 C11 . . . . 48.1(2) ?
    C22 Fe1 C15 C11 . . . . -161.4(2) ?
    C25 Fe1 C15 C11 . . . . 82.11(11) ?
    C12 Fe1 C15 C11 . . . . -38.13(10) ?
    C14 Fe1 C15 C11 . . . . -118.87(15) ?
    C24 Fe1 C15 C11 . . . . 124.38(10) ?
    C13 Fe1 C15 C11 . . . . -81.66(11) ?
    C23 Fe1 C15 C11 . . . . 165.60(9) ?
    C12 C11 C16 O11 . . . . 14.1(2) yes
    C15 C11 C16 O11 . . . . -167.29(15) ?
    Fe1 C11 C16 O11 . . . . 103.88(16) ?
    C12 C11 C16 O12 . . . . -167.90(15) ?
    C15 C11 C16 O12 . . . . 10.7(2) ?
    Fe1 C11 C16 O12 . . . . -78.10(18) ?
    C15 Fe1 C21 C25 . . . . 47.46(19) ?
    C11 Fe1 C21 C25 . . . . 82.02(11) ?
    C22 Fe1 C21 C25 . . . . -119.10(14) ?
    C12 Fe1 C21 C25 . . . . 124.98(10) ?
    C14 Fe1 C21 C25 . . . . -161.7(2) ?
    C24 Fe1 C21 C25 . . . . -37.55(10) ?
    C13 Fe1 C21 C25 . . . . 166.01(10) ?
    C23 Fe1 C21 C25 . . . . -81.32(10) ?
    C15 Fe1 C21 C22 . . . . 166.56(15) ?
    C11 Fe1 C21 C22 . . . . -158.87(10) ?
    C25 Fe1 C21 C22 . . . . 119.10(14) ?
    C12 Fe1 C21 C22 . . . . -115.91(10) ?
    C14 Fe1 C21 C22 . . . . -42.6(3) ?
    C24 Fe1 C21 C22 . . . . 81.55(10) ?
    C13 Fe1 C21 C22 . . . . -74.89(12) ?
    C23 Fe1 C21 C22 . . . . 37.79(10) ?
    C15 Fe1 C21 C26 . . . . -74.4(2) ?
    C11 Fe1 C21 C26 . . . . -39.84(15) ?
    C22 Fe1 C21 C26 . . . . 119.03(17) ?
    C25 Fe1 C21 C26 . . . . -121.87(17) ?
    C12 Fe1 C21 C26 . . . . 3.12(14) ?
    C14 Fe1 C21 C26 . . . . 76.5(3) ?
    C24 Fe1 C21 C26 . . . . -159.42(15) ?
    C13 Fe1 C21 C26 . . . . 44.14(16) ?
    C23 Fe1 C21 C26 . . . . 156.82(15) ?
    C25 C21 C22 C23 . . . . -0.07(18) ?
    C26 C21 C22 C23 . . . . -174.85(14) ?
    Fe1 C21 C22 C23 . . . . -60.00(11) ?
    C25 C21 C22 Fe1 . . . . 59.92(11) ?
    C26 C21 C22 Fe1 . . . . -114.85(15) ?
    C21 Fe1 C22 C23 . . . . 118.68(14) ?
    C15 Fe1 C22 C23 . . . . -43.2(3) ?
    C11 Fe1 C22 C23 . . . . 166.96(14) ?
    C25 Fe1 C22 C23 . . . . 80.76(10) ?
    C12 Fe1 C22 C23 . . . . -158.90(10) ?
    C14 Fe1 C22 C23 . . . . -75.76(12) ?
    C24 Fe1 C22 C23 . . . . 37.27(10) ?
    C13 Fe1 C22 C23 . . . . -116.74(11) ?
    C15 Fe1 C22 C21 . . . . -161.9(2) ?
    C11 Fe1 C22 C21 . . . . 48.28(19) ?
    C25 Fe1 C22 C21 . . . . -37.92(9) ?
    C12 Fe1 C22 C21 . . . . 82.42(11) ?
    C14 Fe1 C22 C21 . . . . 165.56(10) ?
    C24 Fe1 C22 C21 . . . . -81.42(10) ?
    C13 Fe1 C22 C21 . . . . 124.58(10) ?
    C23 Fe1 C22 C21 . . . . -118.68(14) ?
    C21 C22 C23 C24 . . . . 0.38(18) ?
    Fe1 C22 C23 C24 . . . . -58.70(12) ?
    C21 C22 C23 Fe1 . . . . 59.08(11) ?
    C21 Fe1 C23 C22 . . . . -38.38(10) ?
    C15 Fe1 C23 C22 . . . . 164.92(10) ?
    C11 Fe1 C23 C22 . . . . -161.4(2) ?
    C25 Fe1 C23 C22 . . . . -82.70(10) ?
    C12 Fe1 C23 C22 . . . . 47.3(2) ?
    C14 Fe1 C23 C22 . . . . 123.37(10) ?
    C24 Fe1 C23 C22 . . . . -119.96(14) ?
    C13 Fe1 C23 C22 . . . . 81.10(12) ?
    C21 Fe1 C23 C24 . . . . 81.58(10) ?
    C15 Fe1 C23 C24 . . . . -75.12(12) ?
    C11 Fe1 C23 C24 . . . . -41.5(3) ?
    C22 Fe1 C23 C24 . . . . 119.96(14) ?
    C25 Fe1 C23 C24 . . . . 37.26(9) ?
    C12 Fe1 C23 C24 . . . . 167.30(15) ?
    C14 Fe1 C23 C24 . . . . -116.67(11) ?
    C13 Fe1 C23 C24 . . . . -158.94(10) ?
    C22 C23 C24 C25 . . . . -0.55(19) ?
    Fe1 C23 C24 C25 . . . . -59.03(11) ?
    C22 C23 C24 Fe1 . . . . 58.48(11) ?
    C21 Fe1 C24 C25 . . . . 38.14(10) ?
    C15 Fe1 C24 C25 . . . . -116.18(10) ?
    C11 Fe1 C24 C25 . . . . -74.16(12) ?
    C22 Fe1 C24 C25 . . . . 82.56(10) ?
    C12 Fe1 C24 C25 . . . . -41.5(3) ?
    C14 Fe1 C24 C25 . . . . -158.78(10) ?
    C13 Fe1 C24 C25 . . . . 167.36(15) ?
    C23 Fe1 C24 C25 . . . . 119.78(14) ?
    C21 Fe1 C24 C23 . . . . -81.64(10) ?
    C15 Fe1 C24 C23 . . . . 124.04(10) ?
    C11 Fe1 C24 C23 . . . . 166.06(10) ?
    C22 Fe1 C24 C23 . . . . -37.23(10) ?
    C25 Fe1 C24 C23 . . . . -119.78(14) ?
    C12 Fe1 C24 C23 . . . . -161.3(2) ?
    C14 Fe1 C24 C23 . . . . 81.43(12) ?
    C13 Fe1 C24 C23 . . . . 47.6(2) ?
    C23 C24 C25 C21 . . . . 0.50(18) ?
    Fe1 C24 C25 C21 . . . . -58.76(11) ?
    C23 C24 C25 Fe1 . . . . 59.26(11) ?
    C22 C21 C25 C24 . . . . -0.27(18) ?
    C26 C21 C25 C24 . . . . 174.35(15) ?
    Fe1 C21 C25 C24 . . . . 59.54(11) ?
    C22 C21 C25 Fe1 . . . . -59.81(11) ?
    C26 C21 C25 Fe1 . . . . 114.81(16) ?
    C21 Fe1 C25 C24 . . . . -119.03(14) ?
    C15 Fe1 C25 C24 . . . . 81.66(11) ?
    C11 Fe1 C25 C24 . . . . 124.90(10) ?
    C22 Fe1 C25 C24 . . . . -81.02(11) ?
    C12 Fe1 C25 C24 . . . . 166.22(10) ?
    C14 Fe1 C25 C24 . . . . 47.9(2) ?
    C13 Fe1 C25 C24 . . . . -161.6(2) ?
    C23 Fe1 C25 C24 . . . . -37.39(10) ?
    C15 Fe1 C25 C21 . . . . -159.31(9) ?
    C11 Fe1 C25 C21 . . . . -116.08(10) ?
    C22 Fe1 C25 C21 . . . . 38.01(10) ?
    C12 Fe1 C25 C21 . . . . -74.75(11) ?
    C14 Fe1 C25 C21 . . . . 166.90(15) ?
    C24 Fe1 C25 C21 . . . . 119.03(14) ?
    C13 Fe1 C25 C21 . . . . -42.6(3) ?
    C23 Fe1 C25 C21 . . . . 81.64(10) ?
    C25 C21 C26 O22 . . . . -170.69(15) ?
    C22 C21 C26 O22 . . . . 3.1(2) ?
    Fe1 C21 C26 O22 . . . . -83.00(18) ?
    C25 C21 C26 O21 . . . . 10.2(2) yes
    C22 C21 C26 O21 . . . . -176.01(15) ?
    Fe1 C21 C26 O21 . . . . 97.89(14) ?
    C5 N2 C1 C2 . . . . -1.0(3) ?
    N2 C1 C2 N1 . . . . -176.66(18) ?
    N2 C1 C2 C3 . . . . 0.5(3) ?
    N1 C2 C3 C4 . . . . 177.35(19) ?
    C1 C2 C3 C4 . . . . 0.3(3) ?
    C2 C3 C4 C5 . . . . -0.6(3) ?
    C1 N2 C5 C4 . . . . 0.7(3) ?
    C3 C4 C5 N2 . . . . 0.1(3) ?
loop_
    _geom_hbond_atom_site_label_D
    _geom_hbond_atom_site_label_H
    _geom_hbond_atom_site_label_A
    _geom_hbond_site_symmetry_A
    _geom_hbond_distance_DH
    _geom_hbond_distance_HA
    _geom_hbond_distance_DA
    _geom_hbond_angle_DHA
    N1 H11 O12 . 0.87(3) 2.08(3) 2.918(2) 161(2)
    N1 H10 O11 3_566 0.84(3) 2.07(3) 2.906(2) 171(3)
    N2 H2 O11 2 0.89(2) 1.79(2) 2.675(2) 177(2)
    O21 H21 O12 4_566 0.81(2) 1.77(2) 2.5621(16) 164(2)
_iucr_refine_instructions_details
;
TITL a in P2(1)/c
CELL 0.71073  13.2246  10.3040  11.7402  90.000 101.703  90.000
ZERR    4.00   0.0010   0.0008   0.0009   0.000   0.001   0.000
LATT  1
SYMM -X, 0.5+Y, 0.5-Z
SFAC C H N O FE
UNIT 68 64 8 16 4
TEMP -123
SIZE .22 .20 .02
EQIV $1 -X, 1-Y, 1-Z
EQIV $2 -X, 0.5+Y, 0.5-Z
EQIV $3 X, 0.5-Y, 0.5+Z
HTAB N1 O12
HTAB N1 O11_$1
HTAB N2 O11_$2
HTAB O21 O12_$3
L.S. 10
BOND $H
ACTA
CONF
FMAP 2
PLAN 6
OMIT -2 54
OMIT 1 0 0
MPLA 3 C16 O11 O12
MPLA 5 C11 C12 C13 C14 C15 FE1
MPLA 5 C21 C22 C23 C24 C25 FE1
MPLA 3 C26 O21 O22
WGHT    0.039500    0.535700
FVAR       0.13009
FE1   5    0.374096    0.502157    0.671077    11.00000    0.01955    0.01805 =
         0.02010    0.00002    0.00306   -0.00017
O11   4    0.090096    0.367722    0.610329    11.00000    0.02866    0.03749 =
         0.03079   -0.00721    0.01464   -0.00760
O12   4    0.163890    0.340913    0.458654    11.00000    0.02220    0.03165 =
         0.02398   -0.00743    0.00633   -0.00197
O21   4    0.302370    0.218374    0.843373    11.00000    0.03063    0.02726 =
         0.02913   -0.00308    0.01526   -0.00596
O22   4    0.358225    0.382121    0.965354    11.00000    0.03946    0.02961 =
         0.01894   -0.00238    0.00728   -0.00169
C11   1    0.223022    0.512433    0.589421    11.00000    0.02044    0.02439 =
         0.02327   -0.00044    0.00347    0.00436
C12   1    0.237572    0.574743    0.700150    11.00000    0.02432    0.02906 =
         0.02815   -0.00570    0.00510    0.00452
C13   1    0.309790    0.676527    0.702094    11.00000    0.03088    0.02325 =
         0.03892   -0.00879   -0.00075    0.00501
C14   1    0.340248    0.679279    0.593219    11.00000    0.02904    0.02031 =
         0.04170    0.00713    0.00153    0.00201
C15   1    0.287450    0.577993    0.523002    11.00000    0.02420    0.02532 =
         0.02550    0.00592    0.00201    0.00196
C16   1    0.155630    0.399375    0.550942    11.00000    0.01824    0.02562 =
         0.02110    0.00030    0.00257    0.00367
C21   1    0.421569    0.362185    0.791362    11.00000    0.02175    0.02019 =
         0.02021    0.00148    0.00257    0.00200
C22   1    0.493636    0.467411    0.807570    11.00000    0.02140    0.02246 =
         0.02422    0.00033   -0.00037   -0.00073
C23   1    0.531928    0.480179    0.703613    11.00000    0.02039    0.02451 =
         0.03158    0.00451    0.00534   -0.00049
C24   1    0.483480    0.384268    0.623454    11.00000    0.02433    0.02587 =
         0.02562    0.00195    0.00825    0.00395
C25   1    0.415792    0.310766    0.677224    11.00000    0.02329    0.01855 =
         0.02261   -0.00081    0.00504    0.00278
C26   1    0.358207    0.323985    0.875531    11.00000    0.02211    0.02075 =
         0.01991    0.00340    0.00206    0.00429
H12   2    0.204255    0.548959    0.759992    11.00000    0.02864
H13   2    0.333552    0.726992    0.764204    11.00000    0.03665
H14   2    0.390474    0.737458    0.572987    11.00000    0.03709
H15   2    0.291518    0.554938    0.444624    11.00000    0.03452
H21   2    0.265506    0.206929    0.889736    11.00000    0.04775
H22   2    0.512753    0.517578    0.870955    11.00000    0.02999
H23   2    0.577000    0.543252    0.689284    11.00000    0.02993
H24   2    0.491972    0.375911    0.542763    11.00000    0.03029
H25   2    0.371212    0.245474    0.640894    11.00000    0.02324
N1    3    0.044320    0.490135    0.266310    11.00000    0.04828    0.05751 =
         0.03344    0.01177    0.01352    0.02698
N2    3    0.036114    0.694075    0.015073    11.00000    0.02552    0.02612 =
         0.03133   -0.00172    0.00242    0.00062
C1    1    0.011857    0.642607    0.110578    11.00000    0.02536    0.03133 =
         0.02920   -0.00423    0.00467    0.00460
C2    1    0.072674    0.546101    0.172992    11.00000    0.02964    0.03417 =
         0.02601   -0.00419    0.00284    0.00490
C3    1    0.160369    0.507011    0.131129    11.00000    0.02799    0.03225 =
         0.03430   -0.00532    0.00006    0.00779
C4    1    0.182911    0.563946    0.033099    11.00000    0.02426    0.03658 =
         0.04225   -0.00928    0.00961    0.00099
C5    1    0.119700    0.658344   -0.025072    11.00000    0.02952    0.03239 =
         0.03563   -0.00598    0.00920   -0.00452
H1    2   -0.048917    0.676124    0.131378    11.00000    0.03006
H2    2   -0.005868    0.753461   -0.024189    11.00000    0.04364
H3    2    0.202713    0.445695    0.170256    11.00000    0.03341
H4    2    0.241092    0.537847    0.005098    11.00000    0.04114
H5    2    0.130062    0.699870   -0.091513    11.00000    0.03886
H10   2   -0.000040    0.528679    0.296109    11.00000    0.05793
H11   2    0.087203    0.439301    0.311248    11.00000    0.04890
HKLF 4
REM  a in P2(1)/c
REM R1 =  0.0271 for   2812 Fo > 4sig(Fo)  and  0.0366 for all   3409 data
REM    281 parameters refined using      0 restraints
END
WGHT      0.0395      0.5357
REM Highest difference peak  0.365,  deepest hole -0.225,  1-sigma level  0.052
Q1    1   0.2006  0.4557  0.5729  11.00000  0.05    0.36
Q2    1   0.3249  0.4386  0.6560  11.00000  0.05    0.33
Q3    1   0.4211  0.5720  0.6922  11.00000  0.05    0.33
Q4    1   0.4846  0.4990  0.7330  11.00000  0.05    0.32
Q5    1   0.3224  0.4979  0.7166  11.00000  0.05    0.31
Q6    1   0.3255  0.5614  0.6473  11.00000  0.05    0.30
;
