# Supplementary material for: Crystal structure of 3-amino­pyridinium 1′-carb­oxy­ferrocene-1-carboxyl­ate
Source: Acta Crystallogr E Crystallogr Commun. 2017 May 16;73(Pt 6):856–8. doi: 10.1107/S2056989017007058 (PMC5458309; doi:10.1107/S2056989017007058)
Supplement: Supplementary file 2 [file e-73-00856-Isup2.hkl]

# 
# h,k,l, Fc-squared, Fo-squared, sigma(Fo-squared) and status flag 
# 
data_I
_shelx_title ' a in P2(1)/c' 
_shelx_refln_list_code          4 
_shelx_F_calc_maximum      231.82 
_exptl_crystal_F_000       760.00 
_reflns_d_resolution_high  0.7832 
 
loop_ 
 _symmetry_equiv_pos_as_xyz 
 'x, y, z' 
 '-x, y+1/2, -z+1/2' 
 '-x, -y, -z' 
 'x, -y-1/2, z-1/2' 
 
_cell_length_a    13.2246 
_cell_length_b    10.3040 
_cell_length_c    11.7402 
_cell_angle_alpha  90.000 
_cell_angle_beta  101.703 
_cell_angle_gamma  90.000 
 
_shelx_F_squared_multiplier     1.000 
 
loop_ 
 _refln_index_h 
 _refln_index_k 
 _refln_index_l 
 _refln_F_squared_calc 
 _refln_F_squared_meas 
 _refln_F_squared_sigma 
 _refln_observed_status 
   2   0   0      212.45      187.92      5.43 o 
   3   0   0     5007.45     4971.49     75.62 o 
   4   0   0     7738.07     8212.09    113.03 o 
   5   0   0      949.02      868.92     17.34 o 
   6   0   0     3730.48     3834.64     57.87 o 
   7   0   0     3335.41     3412.55     53.27 o 
   8   0   0     2211.23     2019.50     35.72 o 
   9   0   0     2951.73     2821.80     53.48 o 
  10   0   0       14.63       11.71      6.89 o 
  11   0   0      536.41      506.17     17.55 o 
  12   0   0      338.32      294.22     14.97 o 
  13   0   0      645.59      617.69     32.21 o 
  14   0   0      182.21      162.76     13.16 o 
  15   0   0     1943.06     1869.95     42.40 o 
  16   0   0       66.76       76.13     12.35 o 
   1   1   0     1136.46     1377.87     11.90 o 
   2   1   0     1609.46     1582.79     13.89 o 
   3   1   0     2301.65     2533.77     21.89 o 
   4   1   0     2029.52     2170.53     19.56 o 
   5   1   0      721.29      756.06      9.31 o 
   6   1   0      170.94      168.92      6.51 o 
   7   1   0       71.29       83.78      3.72 o 
   8   1   0       15.00       23.14      4.20 o 
   9   1   0      215.78      213.07      7.68 o 
  10   1   0      604.46      591.95     12.69 o 
  11   1   0      272.27      274.90      9.96 o 
  12   1   0       10.23        5.58      5.52 o 
  13   1   0        1.33       -5.71      5.71 o 
  14   1   0       29.22       31.73      6.98 o 
  15   1   0      301.97      288.15     12.25 o 
  16   1   0      168.61      179.14     10.83 o 
   0   2   0    18719.90    21298.00    247.43 o 
   1   2   0     1836.33     2038.15     17.57 o 
   2   2   0      255.18      265.00      7.22 o 
   3   2   0     2121.51     2346.58     24.58 o 
   4   2   0      307.53      289.83      5.41 o 
   5   2   0     3122.50     3103.45     27.57 o 
   6   2   0       34.85       35.79      4.70 o 
   7   2   0     6950.13     7088.33     59.75 o 
   8   2   0     3884.94     3786.70     34.13 o 
   9   2   0     2510.38     2487.37     26.84 o 
  10   2   0      119.13      111.73      6.87 o 
  11   2   0      981.89      976.95     17.72 o 
  12   2   0     1035.17     1005.93     18.76 o 
  13   2   0      993.57      996.21     19.42 o 
  14   2   0       42.78       39.25      9.55 o 
  15   2   0      272.74      257.72     11.67 o 
  16   2   0      350.00      370.70     14.00 o 
   1   3   0     1232.10     1312.02     12.47 o 
   2   3   0       36.52       25.80      2.31 o 
   3   3   0     4426.92     4565.11     38.60 o 
   4   3   0       53.88       50.79      3.01 o 
   5   3   0      700.16      757.18     30.85 o 
   6   3   0       87.34       96.79      5.09 o 
   7   3   0       44.82       40.63      3.19 o 
   8   3   0       83.58       80.92      5.10 o 
   9   3   0      420.45      393.55      8.63 o 
  10   3   0        3.90       19.46      5.04 o 
  11   3   0       91.28       94.52      7.15 o 
  12   3   0        5.36        0.32      5.80 o 
  13   3   0       64.44       75.38      7.74 o 
  14   3   0       33.48       29.17      7.08 o 
  15   3   0       83.79       77.44      8.55 o 
  16   3   0        0.56        4.50      7.42 o 
   0   4   0     2060.45     1866.81     24.55 o 
   1   4   0     3061.04     3107.61     27.16 o 
   2   4   0       19.85       29.10      2.56 o 
   3   4   0     2581.69     2393.24     22.04 o 
   4   4   0      291.14      234.86     10.14 o 
   5   4   0     1923.39     1793.35     18.10 o 
   6   4   0        5.74        5.37      2.79 o 
   7   4   0     2309.03     2354.32     23.31 o 
   8   4   0     1058.69     1072.43     13.44 o 
   9   4   0     1536.90     1454.46     19.87 o 
  10   4   0       12.11       18.03      5.46 o 
  11   4   0       78.63       75.41      7.16 o 
  12   4   0     2462.95     2501.18     33.97 o 
  13   4   0      605.90      601.76     15.28 o 
  14   4   0       26.88       36.63      7.45 o 
  15   4   0      173.36      211.84     11.22 o 
   1   5   0     2569.65     2881.23     26.07 o 
   2   5   0       94.30       93.04      3.74 o 
   3   5   0      530.00      592.83      8.45 o 
   4   5   0     1255.82     1334.11     14.56 o 
   5   5   0        3.79        7.16      2.72 o 
   6   5   0      288.80      293.18      6.71 o 
   7   5   0       89.17      103.00      4.66 o 
   8   5   0      104.55      113.91      4.96 o 
   9   5   0       37.54       37.17      4.78 o 
  10   5   0      899.61      873.22     16.61 o 
  11   5   0      444.72      425.96     12.48 o 
  12   5   0        0.01       12.09      6.19 o 
  13   5   0        0.96       -6.05      6.05 o 
  14   5   0       41.63       38.48      7.49 o 
  15   5   0       79.00       68.29      8.98 o 
   0   6   0    14264.35    15250.18    175.06 o 
   1   6   0     1030.83     1033.47     11.98 o 
   2   6   0      813.56      844.39     10.55 o 
   3   6   0     1698.22     1732.55     17.83 o 
   4   6   0     5253.19     5132.09     44.95 o 
   5   6   0     1936.09     1869.09     19.55 o 
   6   6   0      278.14      280.83     10.44 o 
   7   6   0     1188.19     1138.66     14.57 o 
   8   6   0     1528.60     1553.01     18.28 o 
   9   6   0      241.59      252.58     11.23 o 
  10   6   0      115.54      106.80      7.64 o 
  11   6   0      184.72      194.14      9.08 o 
  12   6   0      604.19      607.80     15.35 o 
  13   6   0      117.73      131.55      9.42 o 
  14   6   0        0.23       -3.45      6.71 o 
   1   7   0     1047.03     1090.40     17.55 o 
   2   7   0        5.97       19.08      2.96 o 
   3   7   0      175.99      168.91      5.28 o 
   4   7   0      363.08      355.73      7.29 o 
   5   7   0       17.68       12.32      3.53 o 
   6   7   0        1.10        9.14      3.58 o 
   7   7   0      149.02      158.90      6.10 o 
   8   7   0      271.42      278.96      8.02 o 
   9   7   0       48.60       46.63      5.07 o 
  10   7   0       26.58       16.02      8.19 o 
  11   7   0       11.99        4.81      6.15 o 
  12   7   0       60.75       62.98      8.10 o 
  13   7   0        0.03       -1.38      6.72 o 
  14   7   0       20.49       31.61      7.81 o 
   0   8   0     2065.92     1993.63     29.36 o 
   1   8   0     1029.47      999.23     12.69 o 
   2   8   0      434.89      454.41      8.28 o 
   3   8   0      154.39      155.00      5.50 o 
   4   8   0     1781.65     1777.22     19.56 o 
   5   8   0      734.06      729.98     11.92 o 
   6   8   0        4.19        4.30      3.81 o 
   7   8   0      885.09      873.90     13.35 o 
   8   8   0     2066.81     2111.45     23.78 o 
   9   8   0      399.38      445.83     12.79 o 
  10   8   0        5.21        1.57      6.19 o 
  11   8   0      517.17      554.50     18.08 o 
  12   8   0      510.21      509.89     14.81 o 
  13   8   0      538.48      533.40     18.40 o 
   1   9   0       55.16       48.83      5.73 o 
   2   9   0       10.29       13.03      4.21 o 
   3   9   0       11.08        7.71      4.22 o 
   4   9   0      185.58      187.61      8.18 o 
   5   9   0       63.75       51.01      5.42 o 
   6   9   0        8.30        8.91      4.95 o 
   7   9   0       30.48       39.71      5.74 o 
   8   9   0        7.42       13.65      5.42 o 
   9   9   0       21.01       25.46      7.08 o 
  10   9   0       13.10       14.51      7.53 o 
  11   9   0        0.32        1.27      7.83 o 
  12   9   0       28.36       35.58     11.95 o 
   0  10   0     1691.39     1650.95     41.96 o 
   1  10   0     1033.31     1065.08     19.62 o 
   2  10   0       27.47       25.16      6.01 o 
   3  10   0      892.39      898.91     32.75 o 
   4  10   0      829.88      822.61     17.45 o 
   5  10   0      489.87      461.97     17.79 o 
   6  10   0       51.44       52.91      7.22 o 
   7  10   0      485.85      454.14     13.96 o 
   8  10   0      524.23      564.02     15.20 o 
   9  10   0      404.40      449.87     16.25 o 
  10  10   0      135.80      132.72     15.96 o 
   1  11   0       76.91       79.02      7.52 o 
   2  11   0        3.00       -2.57     11.51 o 
   3  11   0       11.43        9.85      6.01 o 
   4  11   0       72.03       75.22      7.75 o 
   5  11   0        0.84       12.77      6.41 o 
   6  11   0      113.13      118.63      8.93 o 
   7  11   0        0.12       -6.28      6.28 o 
   8  11   0        0.08       -6.25      6.65 o 
   9  11   0       29.63       33.71     11.02 o 
   0  12   0      807.61      789.19     25.69 o 
   1  12   0      150.95      158.01     10.08 o 
   2  12   0      380.55      368.84     12.88 o 
   3  12   0      243.89      226.12     10.83 o 
   4  12   0      798.66      825.77     19.12 o 
   5  12   0      394.86      420.95     17.88 o 
   6  12   0       26.97       17.24      8.94 o 
   1  13   0       84.50      103.59     11.38 o 
   2  13   0      148.36      145.08     12.43 o 
 -16   1   1      258.17      261.01     12.30 o 
 -15   1   1      346.23      341.20     15.18 o 
 -14   1   1      778.94      737.56     16.82 o 
 -13   1   1       54.62       68.16      7.38 o 
 -12   1   1      196.67      173.03      8.55 o 
 -11   1   1      818.43      781.88     23.20 o 
 -10   1   1      451.72      387.91     10.31 o 
  -9   1   1      122.13      119.78      4.04 o 
  -8   1   1       27.83       41.18      3.47 o 
  -7   1   1     7049.35     7228.66     60.66 o 
  -6   1   1     1709.99     1674.32     16.48 o 
  -5   1   1     4569.10     4533.93     38.52 o 
  -4   1   1      816.17      810.58      8.72 o 
  -3   1   1      983.81     1043.95     10.16 o 
  -2   1   1    31039.55    33134.91    269.62 o 
  -1   1   1     1489.82     1793.49     15.42 o 
   0   1   1     3944.91     4347.31     36.21 o 
   1   1   1    20677.53    21667.69    177.26 o 
   2   1   1     9441.88    10040.31    101.85 o 
   3   1   1      194.22      202.83      3.81 o 
   4   1   1       12.30       24.33      1.79 o 
   5   1   1     2596.73     2467.23     25.18 o 
   6   1   1     5201.31     5240.13     54.44 o 
   7   1   1     3744.38     3636.55     59.88 o 
   8   1   1     1600.78     1473.70     20.38 o 
   9   1   1     2039.59     1916.03     25.48 o 
  10   1   1      708.16      631.10     13.36 o 
  11   1   1      282.57      276.81     10.07 o 
  12   1   1      274.56      281.70     10.62 o 
  13   1   1     1863.87     1794.71     27.55 o 
  14   1   1      370.94      362.43     12.75 o 
  15   1   1       34.62       38.75      7.67 o 
  16   1   1       57.91       69.19      9.04 o 
 -16   2   1       38.24       30.15      9.13 o 
 -15   2   1        5.62        0.11      6.53 o 
 -14   2   1       28.44       25.09      6.75 o 
 -13   2   1     1027.24      984.56     19.70 o 
 -12   2   1      445.01      417.76     12.25 o 
 -11   2   1       51.49       55.83      5.96 o 
 -10   2   1      116.26      119.49     11.43 o 
  -9   2   1        2.18       -2.21      2.44 o 
  -8   2   1      453.62      484.73      7.68 o 
  -7   2   1      733.56      759.90      9.83 o 
  -6   2   1       90.27       73.61      5.55 o 
  -5   2   1        0.05        2.23      2.24 o 
  -4   2   1      502.08      493.01      6.55 o 
  -3   2   1     4755.59     5098.65     42.29 o 
  -2   2   1     2066.51     2103.39     18.34 o 
  -1   2   1     1139.42     1178.73     11.65 o 
   0   2   1     2702.98     3008.97     25.34 o 
   1   2   1       19.78       25.92      1.89 o 
   2   2   1    53740.33    57737.22    465.30 o 
   3   2   1      602.41      663.12     14.15 o 
   4   2   1     2223.70     2273.82     20.66 o 
   5   2   1      324.20      328.56      6.21 o 
   6   2   1      863.11      894.88     10.59 o 
   7   2   1       91.80      101.83      3.72 o 
   8   2   1      934.60      974.30     13.87 o 
   9   2   1      143.93      136.86      6.86 o 
  10   2   1       10.58        8.06      4.80 o 
  11   2   1      130.18      128.36      7.74 o 
  12   2   1       66.04       79.14      7.38 o 
  13   2   1      133.85      129.99      8.71 o 
  14   2   1      346.92      335.18     12.39 o 
  15   2   1        1.27       -6.34      6.34 o 
  16   2   1        4.02        6.39      7.39 o 
 -16   3   1      300.57      298.83     12.77 o 
 -15   3   1      643.06      643.22     16.66 o 
 -14   3   1     1344.59     1289.84     22.89 o 
 -13   3   1      653.10      646.59     37.61 o 
 -12   3   1     1930.53     1896.44     43.41 o 
 -11   3   1     2061.66     2026.45     32.58 o 
 -10   3   1     1587.32     1515.97     22.15 o 
  -9   3   1     2192.87     2185.86     22.30 o 
  -8   3   1     3160.15     3061.57     28.79 o 
  -7   3   1     6024.57     5744.70     49.52 o 
  -6   3   1     1738.62     1701.87     17.32 o 
  -5   3   1        1.97       -1.53      4.36 o 
  -4   3   1      646.81      602.90      7.93 o 
  -3   3   1     2670.94     2610.18     23.17 o 
  -2   3   1      658.95      654.84      7.39 o 
  -1   3   1      192.34      208.53      3.75 o 
   0   3   1      747.70      707.51      7.62 o 
   1   3   1      188.47      187.53      3.72 o 
   2   3   1     6245.39     6201.69     51.16 o 
   3   3   1    12819.65    13810.75    111.66 o 
   4   3   1       55.00       39.88      3.01 o 
   5   3   1     9841.96     9943.93     81.85 o 
   6   3   1     5664.00     5743.34     49.29 o 
   7   3   1      230.68      211.16      5.61 o 
   8   3   1     2332.28     2388.41     24.27 o 
   9   3   1      611.39      576.44     12.48 o 
  10   3   1      646.36      659.11     14.18 o 
  11   3   1      522.50      501.87     12.92 o 
  12   3   1     2081.40     2018.17     29.31 o 
  13   3   1      447.49      457.97     16.38 o 
  14   3   1      732.29      728.02     20.47 o 
  15   3   1      114.79      116.99     12.71 o 
 -15   4   1       34.72       40.23      7.81 o 
 -14   4   1       12.58       13.36      6.75 o 
 -13   4   1       47.60       55.01      7.19 o 
 -12   4   1        1.07        7.39      5.76 o 
 -11   4   1      287.31      313.51     10.76 o 
 -10   4   1      333.68      325.64     12.82 o 
  -9   4   1       28.82       30.24      3.71 o 
  -8   4   1       19.72       15.34      3.23 o 
  -7   4   1       22.87       35.32      3.33 o 
  -6   4   1      431.66      476.69      7.91 o 
  -5   4   1      797.78      857.44     10.66 o 
  -4   4   1      231.96      225.75      6.21 o 
  -3   4   1       28.28       30.03      2.83 o 
  -2   4   1       58.10       77.80      3.17 o 
  -1   4   1      216.50      252.41      4.75 o 
   0   4   1      159.93      190.76      5.40 o 
   1   4   1      589.04      593.23      7.49 o 
   2   4   1      333.54      343.68      6.04 o 
   3   4   1       38.42       41.84      4.45 o 
   4   4   1       51.05       63.78      4.32 o 
   5   4   1     5472.17     6009.08     51.32 o 
   6   4   1     2260.18     2347.58     22.94 o 
   7   4   1        8.90        5.96      2.91 o 
   8   4   1     1457.11     1429.69     16.37 o 
   9   4   1      245.09      235.90      7.47 o 
  10   4   1        4.76       10.70      5.39 o 
  11   4   1      297.65      298.70     11.00 o 
  12   4   1       12.87        9.70      5.95 o 
  13   4   1       94.36       72.89      8.11 o 
  14   4   1       55.69       47.25      7.97 o 
  15   4   1       11.59       18.91      7.67 o 
 -15   5   1      151.30      160.82     11.91 o 
 -14   5   1      283.80      293.21     11.95 o 
 -13   5   1      144.33      156.93     10.66 o 
 -12   5   1       11.71       11.45      5.82 o 
 -11   5   1     1076.41     1070.27     19.05 o 
 -10   5   1      258.51      281.79      8.49 o 
  -9   5   1      595.03      596.31     10.26 o 
  -8   5   1       32.55       36.65      3.86 o 
  -7   5   1     4903.71     4732.35     42.48 o 
  -6   5   1     3613.16     3522.38     37.66 o 
  -5   5   1      353.02      326.33      6.61 o 
  -4   5   1     1716.98     1671.14     17.10 o 
  -3   5   1     6118.01     5928.63     50.29 o 
  -2   5   1    12076.60    12313.13    100.10 o 
  -1   5   1      675.14      690.81      8.99 o 
   0   5   1      622.11      581.50     14.09 o 
   1   5   1     6685.15     6675.54     55.91 o 
   2   5   1     2973.28     2850.49     26.04 o 
   3   5   1      138.67      155.64      4.68 o 
   4   5   1     1251.41     1150.81     15.41 o 
   5   5   1     8147.47     7894.55     66.55 o 
   6   5   1     3184.92     3114.82     29.46 o 
   7   5   1      291.48      264.92      8.63 o 
   8   5   1      449.93      425.33      8.66 o 
   9   5   1      125.31      130.58      6.30 o 
  10   5   1      522.40      517.57     13.06 o 
  11   5   1       26.63       30.36      6.29 o 
  12   5   1      519.49      502.33     13.88 o 
  13   5   1      785.12      791.96     17.86 o 
  14   5   1      200.56      223.19     11.22 o 
  15   5   1       78.57       91.49     11.43 o 
 -14   6   1       12.65       17.72      7.31 o 
 -13   6   1        1.13       -0.88      6.45 o 
 -12   6   1       15.38       17.17      8.11 o 
 -11   6   1       13.61       16.40      6.20 o 
 -10   6   1      112.27      111.70      6.52 o 
  -9   6   1       15.79       14.55      4.24 o 
  -8   6   1      168.08      167.95      6.18 o 
  -7   6   1      205.11      217.32      6.61 o 
  -6   6   1      265.16      260.47      6.96 o 
  -5   6   1        2.17        6.47      3.06 o 
  -4   6   1       28.16       31.31      3.06 o 
  -3   6   1      562.15      593.55     11.05 o 
  -2   6   1     1088.15     1142.88     12.81 o 
  -1   6   1        8.22       10.09      2.53 o 
   0   6   1      891.09      870.71     10.51 o 
   1   6   1        0.38        1.46      2.86 o 
   2   6   1        0.30       -2.51      2.51 o 
   3   6   1      546.60      545.20      8.50 o 
   4   6   1      118.49      125.86      4.56 o 
   5   6   1        1.60        1.39      2.89 o 
   6   6   1      225.41      235.49      6.66 o 
   7   6   1        0.28        0.50      3.53 o 
   8   6   1      151.55      130.09      5.68 o 
   9   6   1      323.77      300.41      9.06 o 
  10   6   1        2.00        0.08      5.52 o 
  11   6   1        1.25       -5.83      5.83 o 
  12   6   1      102.72      111.14      8.70 o 
  13   6   1       82.26       90.88      8.84 o 
  14   6   1       11.71       10.30      7.43 o 
 -14   7   1      114.16      112.91      9.81 o 
 -13   7   1      166.61      168.53      9.88 o 
 -12   7   1       17.73       16.49      6.70 o 
 -11   7   1     1113.11     1126.79     25.67 o 
 -10   7   1      959.56     1047.24     16.96 o 
  -9   7   1      116.43      113.57      5.94 o 
  -8   7   1        1.45        1.17      4.04 o 
  -7   7   1     4358.39     4312.35     40.21 o 
  -6   7   1      749.10      747.58     11.33 o 
  -5   7   1       67.46       68.91      4.21 o 
  -4   7   1       82.83       73.57      4.01 o 
  -3   7   1      822.05      797.06     10.66 o 
  -2   7   1     2195.47     2262.08     23.43 o 
  -1   7   1     1327.83     1353.37     14.91 o 
   0   7   1      435.16      405.66      7.14 o 
   1   7   1     1602.13     1628.85     17.24 o 
   2   7   1     3982.59     3949.38     35.79 o 
   3   7   1     1581.67     1620.11     17.57 o 
   4   7   1      999.11     1000.18     15.28 o 
   5   7   1     2777.10     2735.72     27.10 o 
   6   7   1      926.80      885.77     12.70 o 
   7   7   1       12.72        3.10      3.99 o 
   8   7   1      249.05      256.48      8.90 o 
   9   7   1      232.67      265.89      8.81 o 
  10   7   1      479.83      515.14     13.71 o 
  11   7   1      100.67      117.64      9.22 o 
  12   7   1      169.41      168.46     12.20 o 
  13   7   1      670.76      651.27     17.09 o 
 -13   8   1        1.35       -1.42      7.96 o 
 -12   8   1        6.28        0.56      7.73 o 
 -11   8   1        5.71        4.00      7.21 o 
 -10   8   1       47.39       63.88      7.29 o 
  -9   8   1        7.78        5.90      5.02 o 
  -8   8   1       54.63       61.24      6.00 o 
  -7   8   1       40.55       37.19      5.57 o 
  -6   8   1        1.01       -1.02      3.72 o 
  -5   8   1       85.73       87.26      5.34 o 
  -4   8   1      158.42      151.57      5.60 o 
  -3   8   1       27.50       37.87      3.69 o 
  -2   8   1       74.38       74.12      4.58 o 
  -1   8   1       59.07       67.28      3.90 o 
   0   8   1      269.30      284.73      7.39 o 
   1   8   1       29.45       36.30      3.54 o 
   2   8   1      648.81      674.20     10.44 o 
   3   8   1        2.65        0.42      3.28 o 
   4   8   1      147.52      127.18      5.29 o 
   5   8   1      231.86      231.93      9.43 o 
   6   8   1       60.94       57.65      4.82 o 
   7   8   1       33.47       26.28      5.17 o 
   8   8   1        7.28       -3.63      4.38 o 
   9   8   1        4.73        5.86      5.09 o 
  10   8   1       17.30       18.38      6.41 o 
  11   8   1        0.09       -1.74      6.32 o 
  12   8   1      177.26      195.17     10.66 o 
 -12   9   1      136.22      145.00     14.41 o 
 -11   9   1      289.71      339.80     15.73 o 
 -10   9   1      376.66      422.29     15.53 o 
  -9   9   1      110.46      111.57      7.33 o 
  -8   9   1      112.34      123.18      7.95 o 
  -7   9   1     1698.87     1697.22     23.15 o 
  -6   9   1      957.19      924.93     15.67 o 
  -5   9   1      187.90      186.66      7.73 o 
  -4   9   1      339.57      349.09      9.50 o 
  -3   9   1      970.40      963.36     15.10 o 
  -2   9   1      244.37      216.88      7.62 o 
  -1   9   1       41.00       41.30      4.85 o 
   0   9   1      783.97      805.36     13.51 o 
   1   9   1      396.86      376.80      9.47 o 
   2   9   1      763.30      739.25     12.94 o 
   3   9   1      589.73      585.75     11.56 o 
   4   9   1        2.55        3.43      4.77 o 
   5   9   1      574.11      587.18     12.06 o 
   6   9   1     1502.20     1457.99     31.30 o 
   7   9   1       89.25      104.83      7.94 o 
   8   9   1      433.64      461.05     13.90 o 
   9   9   1      594.18      643.75     18.52 o 
  10   9   1     1145.93     1234.07     45.80 o 
  11   9   1       34.77       49.44     11.70 o 
 -10  10   1       11.77        2.70      9.50 o 
  -9  10   1       47.63       48.73      8.86 o 
  -8  10   1        2.50        6.65      5.43 o 
  -7  10   1       28.53       23.57      5.82 o 
  -6  10   1      216.39      222.34     10.08 o 
  -5  10   1      238.61      257.88     10.53 o 
  -4  10   1       34.85       33.15      6.32 o 
  -3  10   1       53.92       66.20      7.05 o 
  -2  10   1      169.02      164.14      8.52 o 
  -1  10   1       44.30       47.99      6.46 o 
   0  10   1      176.13      168.86     11.69 o 
   1  10   1        1.16        4.64      6.57 o 
   2  10   1        7.62        7.35      5.55 o 
   3  10   1      371.05      347.89     14.59 o 
   4  10   1      792.46      742.84     16.49 o 
   5  10   1      116.63      110.11      8.09 o 
   6  10   1       46.78       51.52      7.18 o 
   7  10   1        0.07       -5.94      5.94 o 
   8  10   1        5.71       11.28      6.54 o 
   9  10   1        0.92       -7.27      7.27 o 
  10  10   1        0.02      -12.19     20.39 o 
  -9  11   1       45.77       42.93     12.10 o 
  -8  11   1       62.32       65.00      9.81 o 
  -7  11   1      332.37      360.59     15.70 o 
  -6  11   1      709.40      681.47     29.70 o 
  -5  11   1       59.95       67.04     11.90 o 
  -4  11   1        1.30       -4.81      5.87 o 
  -3  11   1      410.59      456.01     25.42 o 
  -2  11   1     1473.95     1462.61     48.28 o 
  -1  11   1      250.91      259.63     11.09 o 
   0  11   1      528.79      537.05     14.50 o 
   1  11   1     1888.94     1879.48     29.09 o 
   2  11   1      872.95      873.92     18.27 o 
   3  11   1        1.48        5.42      5.84 o 
   4  11   1      436.48      448.95     13.77 o 
   5  11   1     1108.05     1087.30     21.45 o 
   6  11   1      420.83      409.14     13.80 o 
   7  11   1       35.71       44.52     10.66 o 
   8  11   1      141.85      169.56     10.65 o 
  -6  12   1       43.46       61.94     11.95 o 
  -5  12   1      201.80      190.99     12.86 o 
  -4  12   1       90.49       88.57     14.33 o 
  -3  12   1      149.52      157.61     11.90 o 
  -2  12   1        3.98       -4.90      7.35 o 
  -1  12   1        4.57        3.96      7.64 o 
   0  12   1        6.99        7.86      7.96 o 
   1  12   1      258.94      263.85     11.48 o 
   2  12   1       34.30       39.90      8.53 o 
   3  12   1      121.21      112.44     10.95 o 
   4  12   1        4.85        5.69      6.78 o 
   5  12   1        6.35        5.07      6.79 o 
   6  12   1        0.10        9.08      7.22 o 
  -2  13   1      374.26      372.12     16.87 o 
  -1  13   1       17.15       12.25      8.46 o 
   0  13   1      211.09      214.70     13.65 o 
   1  13   1      263.57      262.67     14.94 o 
   2  13   1       87.10      101.70     11.72 o 
 -16   0   2      262.17      254.28     16.70 o 
 -15   0   2       21.39        4.87      9.50 o 
 -14   0   2      876.87      863.70     37.82 o 
 -13   0   2      343.94      326.02     16.28 o 
 -12   0   2       44.77       36.05      8.75 o 
 -11   0   2      546.04      569.30     18.56 o 
 -10   0   2     2431.43     2404.05     41.89 o 
  -9   0   2     1002.77      955.51     25.49 o 
  -8   0   2      763.18      719.94     16.62 o 
  -7   0   2       77.47       56.09      4.51 o 
  -6   0   2    17237.94    18199.02    211.28 o 
  -5   0   2      608.18      526.09     10.22 o 
  -4   0   2      587.86      553.35      9.64 o 
  -3   0   2      218.49      232.00      5.87 o 
  -2   0   2     5560.96     5897.01     68.24 o 
  -1   0   2    52818.16    55789.02    716.11 o 
   0   0   2      510.17      553.28      8.29 o 
   1   0   2       73.09       69.20      4.44 o 
   2   0   2     2992.03     3259.32     39.06 o 
   3   0   2    11604.37    11926.27    136.74 o 
   4   0   2        6.45       13.87      2.64 o 
   5   0   2      144.40      141.04      4.78 o 
   6   0   2      738.66      650.17     35.75 o 
   7   0   2     4979.17     4694.32    101.05 o 
   8   0   2        2.76       -4.79      4.79 o 
   9   0   2      147.28      157.41     10.45 o 
  10   0   2      349.57      318.90     14.37 o 
  11   0   2       47.60       41.03      8.92 o 
  12   0   2      328.00      307.19     19.80 o 
  13   0   2      199.07      206.88     14.21 o 
  14   0   2      963.42      902.01     53.18 o 
  15   0   2       24.10       19.17      9.58 o 
 -16   1   2       77.63       81.54      8.89 o 
 -15   1   2       41.20       49.32      7.60 o 
 -14   1   2      389.23      382.92     12.51 o 
 -13   1   2       31.58       36.43      7.02 o 
 -12   1   2      205.77      206.03      9.81 o 
 -11   1   2      229.73      232.03      8.62 o 
 -10   1   2      975.66     1027.85     15.76 o 
  -9   1   2      136.93      135.67      5.27 o 
  -8   1   2      839.11      916.86     11.27 o 
  -7   1   2      120.72      131.82      4.38 o 
  -6   1   2     2147.73     2234.77     20.98 o 
  -5   1   2     1013.49      989.11     10.85 o 
  -4   1   2        9.91        5.28      1.87 o 
  -3   1   2     3398.70     3548.34     29.89 o 
  -2   1   2     1962.57     2028.52     17.63 o 
  -1   1   2       86.10       68.77      2.74 o 
   0   1   2     5776.03     6106.21     49.94 o 
   1   1   2      229.51      245.45      4.30 o 
   2   1   2     3540.93     3848.82     32.46 o 
   3   1   2    11108.85    11448.52     92.76 o 
   4   1   2      273.49      268.54      4.91 o 
   5   1   2     2110.07     2242.77     20.89 o 
   6   1   2     1215.89     1209.94     14.54 o 
   7   1   2        0.00        1.13      3.59 o 
   8   1   2       50.27       49.73      5.01 o 
   9   1   2       37.13       40.65      5.24 o 
  10   1   2      147.75      144.32      7.60 o 
  11   1   2      306.74      307.75     10.62 o 
  12   1   2       50.25       55.73      7.15 o 
  13   1   2        0.30       -6.05      6.05 o 
  14   1   2       83.37       81.69      8.40 o 
  15   1   2       30.03       25.67      7.70 o 
 -16   2   2      295.22      280.34     12.15 o 
 -15   2   2        2.50        7.54      6.45 o 
 -14   2   2     2016.95     1991.42     29.69 o 
 -13   2   2     1359.76     1342.24     23.54 o 
 -12   2   2      232.05      240.31     12.11 o 
 -11   2   2       30.25       32.34      5.54 o 
 -10   2   2      600.73      574.49     16.36 o 
  -9   2   2     2535.87     2471.85     24.32 o 
  -8   2   2     1683.33     1649.58     17.32 o 
  -7   2   2      255.90      288.12      6.69 o 
  -6   2   2     2339.23     2383.02     22.41 o 
  -5   2   2     7299.36     7085.36     58.79 o 
  -4   2   2      313.89      306.47      6.17 o 
  -3   2   2       84.81       75.02      2.47 o 
  -2   2   2    12972.91    13419.02    120.95 o 
  -1   2   2    11012.96    11899.50    106.86 o 
   0   2   2     9435.73     9686.76     79.05 o 
   1   2   2    14667.68    15114.32    123.94 o 
   2   2   2     2904.59     3222.13     27.66 o 
   3   2   2      921.11      839.99      9.44 o 
   4   2   2      461.78      484.81      7.03 o 
   5   2   2      854.86      908.27     11.91 o 
   6   2   2     3603.76     3536.48     31.80 o 
   7   2   2     5502.89     5667.22     52.23 o 
   8   2   2     1870.36     1825.56     24.21 o 
   9   2   2        0.99        0.67      4.42 o 
  10   2   2     3452.15     3320.46     40.18 o 
  11   2   2      571.33      569.01     18.95 o 
  12   2   2      588.07      565.38     14.47 o 
  13   2   2      396.22      376.98     14.51 o 
  14   2   2      848.01      787.24     18.17 o 
  15   2   2      351.26      361.19     13.57 o 
 -16   3   2       35.38       42.22      8.61 o 
 -15   3   2        7.37       12.83      7.06 o 
 -14   3   2      167.05      186.50      9.79 o 
 -13   3   2       16.04       11.29      6.23 o 
 -12   3   2       23.77       20.01      5.75 o 
 -11   3   2       90.92      110.21      8.61 o 
 -10   3   2       58.62       71.52      7.09 o 
  -9   3   2      473.56      475.92      8.47 o 
  -8   3   2        1.74        3.13      2.78 o 
  -7   3   2       80.13       75.53      4.38 o 
  -6   3   2        6.63        3.48      2.55 o 
  -5   3   2     1170.28     1348.97     22.26 o 
  -4   3   2       57.67       58.93      3.02 o 
  -3   3   2      663.55      720.69      8.46 o 
  -2   3   2        0.13       -1.16      1.55 o 
  -1   3   2      600.84      602.77     10.75 o 
   0   3   2        0.02       -0.39      1.86 o 
   1   3   2       77.43       96.32      3.05 o 
   2   3   2        2.33       -1.52      1.97 o 
   3   3   2      268.45      320.64      5.91 o 
   4   3   2       65.10       80.69      3.82 o 
   5   3   2     1965.53     1934.09     19.13 o 
   6   3   2      761.57      769.48     14.55 o 
   7   3   2        1.93        3.06      2.68 o 
   8   3   2      272.61      285.03     10.50 o 
   9   3   2      259.58      261.95      9.30 o 
  10   3   2       10.80       13.24      5.34 o 
  11   3   2      139.49      123.13     11.62 o 
  12   3   2      170.75      154.50      9.55 o 
  13   3   2       17.51       11.95      8.48 o 
  14   3   2       16.23       17.43      7.06 o 
  15   3   2        4.08        3.56      7.45 o 
 -16   4   2      141.63      157.24     18.51 o 
 -15   4   2       24.96       22.99      7.12 o 
 -14   4   2      390.38      404.64     13.11 o 
 -13   4   2     2020.91     1997.76     29.37 o 
 -12   4   2      709.85      689.74     20.18 o 
 -11   4   2      452.33      438.99     11.89 o 
 -10   4   2      247.50      255.00      8.03 o 
  -9   4   2     4302.42     4230.17     43.74 o 
  -8   4   2      628.27      601.99      9.63 o 
  -7   4   2      119.13      123.10      4.49 o 
  -6   4   2     2016.93     1850.16     18.92 o 
  -5   4   2     4388.23     4083.28     36.12 o 
  -4   4   2      454.94      382.36      7.21 o 
  -3   4   2      138.33      129.48      4.75 o 
  -2   4   2     5916.52     5942.92     49.59 o 
  -1   4   2     4478.71     4514.37     42.68 o 
   0   4   2    12933.55    13478.07    120.70 o 
   1   4   2      876.18      959.90     10.60 o 
   2   4   2     2491.26     2399.69     22.12 o 
   3   4   2     2983.46     2920.78     26.65 o 
   4   4   2     6526.94     6367.17     53.86 o 
   5   4   2     3405.49     3493.12     31.79 o 
   6   4   2    11115.67    11018.06     91.45 o 
   7   4   2     4390.72     4280.92     38.90 o 
   8   4   2     1330.70     1306.55     17.40 o 
   9   4   2        4.12        4.03      4.93 o 
  10   4   2     1236.32     1199.64     20.08 o 
  11   4   2      550.90      566.37     14.39 o 
  12   4   2      234.01      243.74     10.47 o 
  13   4   2      262.45      254.23     15.10 o 
  14   4   2      468.74      498.04     15.42 o 
  15   4   2      551.76      586.36     17.28 o 
 -15   5   2       34.29       36.10      7.96 o 
 -14   5   2       68.49       70.37      8.03 o 
 -13   5   2        6.44       12.30      5.97 o 
 -12   5   2        2.34        2.28      5.66 o 
 -11   5   2       60.56       70.81      8.76 o 
 -10   5   2     1042.05     1020.87     15.72 o 
  -9   5   2       18.04       19.88      4.03 o 
  -8   5   2      252.41      258.83      7.35 o 
  -7   5   2     1377.01     1356.71     15.84 o 
  -6   5   2      843.97      869.53     11.37 o 
  -5   5   2       78.02       69.95      4.17 o 
  -4   5   2        2.20        4.07      2.38 o 
  -3   5   2        2.39        0.13      2.40 o 
  -2   5   2       11.40       15.83      2.31 o 
  -1   5   2      150.43      154.06      5.13 o 
   0   5   2      250.95      244.47      4.94 o 
   1   5   2      802.57      830.07      9.95 o 
   2   5   2        9.49        9.17      2.73 o 
   3   5   2     2257.19     2634.17     24.74 o 
   4   5   2       61.86       64.90      3.61 o 
   5   5   2     2210.60     2198.72     22.06 o 
   6   5   2      689.98      698.38     10.32 o 
   7   5   2       29.60       38.51      3.88 o 
   8   5   2       88.86       97.07      5.31 o 
   9   5   2      170.53      166.00      8.14 o 
  10   5   2        2.60       -5.29      5.29 o 
  11   5   2        2.54       -4.98      5.52 o 
  12   5   2        3.63        5.58      6.26 o 
  13   5   2       20.90       13.34      6.86 o 
  14   5   2       46.23       33.28      8.02 o 
 -15   6   2        3.37       -5.70      6.99 o 
 -14   6   2      305.04      337.36     14.06 o 
 -13   6   2      455.60      444.60     15.58 o 
 -12   6   2      366.35      376.78     17.14 o 
 -11   6   2       16.73       13.22      5.66 o 
 -10   6   2      362.65      396.25     16.87 o 
  -9   6   2     1534.29     1598.96     21.13 o 
  -8   6   2       66.80       74.29      4.88 o 
  -7   6   2      157.61      160.55      5.61 o 
  -6   6   2     1268.43     1149.27     14.02 o 
  -5   6   2     1971.67     1936.23     19.95 o 
  -4   6   2     1368.34     1367.22     15.04 o 
  -3   6   2       35.34       36.25      2.86 o 
  -2   6   2     4260.56     4259.94     37.70 o 
  -1   6   2     7027.33     7027.03     59.20 o 
   0   6   2     1874.20     1849.69     18.40 o 
   1   6   2       33.10       48.49      2.91 o 
   2   6   2     1889.58     1840.27     19.88 o 
   3   6   2     3267.36     3189.61     29.66 o 
   4   6   2      127.30      112.57      4.51 o 
   5   6   2      275.12      246.08      6.59 o 
   6   6   2     1716.95     1627.30     18.41 o 
   7   6   2      976.23      874.07     12.60 o 
   8   6   2       42.67       55.33      6.05 o 
   9   6   2      222.87      177.20     10.09 o 
  10   6   2       49.90       66.07      6.92 o 
  11   6   2     1019.51     1018.29     27.98 o 
  12   6   2      264.65      285.74     11.57 o 
  13   6   2       30.07       29.94      7.81 o 
  14   6   2      641.57      676.45     17.80 o 
 -14   7   2      119.23      133.06     11.36 o 
 -13   7   2        1.59       -1.41      7.46 o 
 -12   7   2        0.14        9.00      7.93 o 
 -11   7   2        8.28        6.48      6.91 o 
 -10   7   2      290.03      307.63      9.60 o 
  -9   7   2      489.20      489.08     11.33 o 
  -8   7   2        3.66        1.61      4.07 o 
  -7   7   2      478.22      465.78      9.37 o 
  -6   7   2       39.81       36.41      4.00 o 
  -5   7   2       53.04       55.02      3.87 o 
  -4   7   2       61.10       65.29      3.83 o 
  -3   7   2      155.04      159.04      4.80 o 
  -2   7   2        5.44       10.70      2.66 o 
  -1   7   2       30.08       31.48      4.43 o 
   0   7   2     1519.25     1645.36     18.45 o 
   1   7   2       84.46       88.59      3.80 o 
   2   7   2       15.11       13.54      2.97 o 
   3   7   2       99.68      103.91      5.66 o 
   4   7   2       14.23       20.03      4.23 o 
   5   7   2      136.66      146.19      5.53 o 
   6   7   2     1069.50     1032.58     17.49 o 
   7   7   2      592.76      571.65     10.58 o 
   8   7   2       26.11       27.68      4.56 o 
   9   7   2       22.41       20.04      5.20 o 
  10   7   2       33.29       32.16      7.01 o 
  11   7   2        0.90       -3.65      6.05 o 
  12   7   2      193.80      196.22     10.43 o 
  13   7   2       34.47       29.34      9.27 o 
 -13   8   2       87.18       86.94     12.87 o 
 -12   8   2      369.84      405.98     20.68 o 
 -11   8   2       41.31       26.57      8.04 o 
 -10   8   2      811.74      914.26     18.44 o 
  -9   8   2     2477.93     2513.35     30.72 o 
  -8   8   2      234.82      247.49     10.00 o 
  -7   8   2      279.65      293.02     10.53 o 
  -6   8   2      631.78      612.67     19.28 o 
  -5   8   2     2048.09     2099.87     25.44 o 
  -4   8   2      158.20      144.71      6.73 o 
  -3   8   2      136.96      134.56      6.40 o 
  -2   8   2      812.44      817.85     13.26 o 
  -1   8   2     1140.61     1083.29     15.56 o 
   0   8   2      735.03      737.80     18.17 o 
   1   8   2      308.69      289.91      9.44 o 
   2   8   2       74.14       67.32      5.02 o 
   3   8   2     1548.17     1570.04     20.35 o 
   4   8   2      268.44      253.37      8.21 o 
   5   8   2      152.60      141.23      6.46 o 
   6   8   2     1140.53     1081.67     16.82 o 
   7   8   2      705.76      783.98     12.77 o 
   8   8   2        1.39        0.67      4.39 o 
   9   8   2       49.67       66.47      6.38 o 
  10   8   2     1057.23     1070.21     20.12 o 
  11   8   2      959.12      944.13     19.61 o 
  12   8   2      342.47      393.18     13.94 o 
 -12   9   2       96.96       96.42     24.23 o 
 -11   9   2        0.08       -6.20      9.19 o 
 -10   9   2       86.10      108.07     10.22 o 
  -9   9   2       54.83       55.00      7.40 o 
  -8   9   2       43.52       54.48      7.22 o 
  -7   9   2      271.96      263.87      9.01 o 
  -6   9   2       13.79        6.65      5.11 o 
  -5   9   2      399.97      394.41     10.36 o 
  -4   9   2       53.92       48.58      5.43 o 
  -3   9   2        2.15        6.38      4.40 o 
  -2   9   2       12.01       13.27      4.49 o 
  -1   9   2       15.37       19.42      4.48 o 
   0   9   2       15.53       19.28      5.34 o 
   1   9   2       37.81       29.86      4.70 o 
   2   9   2      149.69      168.22      7.19 o 
   3   9   2      163.97      164.98      7.15 o 
   4   9   2       55.38       49.13      5.50 o 
   5   9   2      439.48      405.72     15.75 o 
   6   9   2        9.69        4.58      4.84 o 
   7   9   2        0.09       -1.47      4.99 o 
   8   9   2        4.64        6.33      5.51 o 
   9   9   2       74.02       65.71      7.59 o 
  10   9   2      229.21      240.55     12.84 o 
  11   9   2       89.90       92.86     10.69 o 
 -10  10   2      314.86      352.66     15.99 o 
  -9  10   2      685.07      727.22     17.63 o 
  -8  10   2       53.07       62.78      7.76 o 
  -7  10   2       70.55       77.12      7.79 o 
  -6  10   2      369.42      354.78     15.44 o 
  -5  10   2     1122.29     1114.89     20.58 o 
  -4  10   2       31.78       23.34      6.05 o 
  -3  10   2      131.17      148.02      7.65 o 
  -2  10   2      562.10      545.95     11.76 o 
  -1  10   2     1463.20     1426.68     26.31 o 
   0  10   2      257.29      261.09      8.86 o 
   1  10   2      256.04      237.23     12.02 o 
   2  10   2      918.85      922.78     15.54 o 
   3  10   2      629.47      645.80     20.73 o 
   4  10   2     1294.03     1201.26     23.57 o 
   5  10   2      168.41      161.59      9.12 o 
   6  10   2      514.66      570.40     16.93 o 
   7  10   2      402.82      430.16     13.69 o 
   8  10   2      349.10      353.60     14.64 o 
   9  10   2       91.78      101.41     12.93 o 
  10  10   2      192.14      167.30     14.83 o 
  -9  11   2       13.65        5.75      7.89 o 
  -8  11   2       13.19       14.20      8.91 o 
  -7  11   2       42.03       43.35      9.12 o 
  -6  11   2       40.50       43.65      8.90 o 
  -5  11   2       62.72       93.55     11.52 o 
  -4  11   2       21.37       17.28      9.02 o 
  -3  11   2      181.35      174.82     11.82 o 
  -2  11   2      127.05      133.44     10.75 o 
  -1  11   2       14.46       11.19      7.46 o 
   0  11   2       15.49       16.95      7.74 o 
   1  11   2       16.52       17.04      7.82 o 
   2  11   2        0.17       -0.27      5.58 o 
   3  11   2        2.13        9.18      6.17 o 
   4  11   2       12.13        6.74      6.23 o 
   5  11   2      113.00      102.14      8.53 o 
   6  11   2       17.38        4.33      6.55 o 
   7  11   2        1.17       -0.03      6.76 o 
   8  11   2       58.87       62.48      9.83 o 
  -6  12   2      272.10      249.64     14.98 o 
  -5  12   2      764.72      794.21     22.59 o 
  -4  12   2      105.98      108.17     14.97 o 
  -3  12   2      190.34      198.30     13.12 o 
  -2  12   2      733.73      739.60     21.48 o 
  -1  12   2      889.12      907.78     23.56 o 
   0  12   2       57.31       44.12      9.21 o 
   1  12   2      162.51      159.93     17.04 o 
   2  12   2      646.13      665.06     21.09 o 
   3  12   2      434.15      453.93     18.30 o 
   4  12   2      143.51      143.60     12.37 o 
   5  12   2       23.87       24.87      9.51 o 
  -1  13   2        6.03        2.06      9.26 o 
   0  13   2       29.51       34.44      9.79 o 
 -16   1   3      598.70      599.19     20.30 o 
 -15   1   3      699.93      700.80     19.80 o 
 -14   1   3      128.22      126.93      8.54 o 
 -13   1   3      593.43      611.21     14.58 o 
 -12   1   3     2041.56     2010.28     27.98 o 
 -11   1   3      676.42      670.21     14.02 o 
 -10   1   3        4.91        2.70      3.17 o 
  -9   1   3      373.27      325.81      7.18 o 
  -8   1   3     8663.02     8861.24     74.17 o 
  -7   1   3     4225.25     4154.65     36.69 o 
  -6   1   3      241.55      252.53      5.75 o 
  -5   1   3     1343.99     1195.02     12.61 o 
  -4   1   3    12517.09    12973.26    105.82 o 
  -3   1   3     2146.50     2178.70     19.44 o 
  -2   1   3       74.57       79.04      3.41 o 
  -1   1   3     8429.57     9067.20     73.78 o 
   0   1   3    11007.86    11598.63     93.91 o 
   1   1   3     3092.73     3263.69     27.89 o 
   2   1   3       10.51        8.95      2.00 o 
   3   1   3    10279.81    10260.82     83.67 o 
   4   1   3     1199.54     1072.95     11.96 o 
   5   1   3     4393.02     4380.47     38.19 o 
   6   1   3       98.20       94.16      3.60 o 
   7   1   3     3105.90     3001.71     30.79 o 
   8   1   3      760.71      667.26     14.07 o 
   9   1   3       11.85       12.74      5.08 o 
  10   1   3       20.08       17.43      5.68 o 
  11   1   3      837.40      787.04     16.39 o 
  12   1   3     2284.58     2135.94     30.73 o 
  13   1   3       57.54       59.42      7.79 o 
  14   1   3      404.73      381.73     13.50 o 
  15   1   3       32.68       26.98      7.70 o 
 -16   2   3       39.85       34.29      7.70 o 
 -15   2   3       40.44       42.84      7.44 o 
 -14   2   3        1.71        1.90      6.13 o 
 -13   2   3       27.41       24.59      6.03 o 
 -12   2   3       16.89       20.29      5.54 o 
 -11   2   3      506.10      498.59     12.08 o 
 -10   2   3       70.37       79.60      4.45 o 
  -9   2   3      194.65      239.43      7.44 o 
  -8   2   3        0.21        0.17      2.62 o 
  -7   2   3     1702.25     1699.71     17.46 o 
  -6   2   3        8.50        7.83      3.19 o 
  -5   2   3      202.75      203.70      5.19 o 
  -4   2   3     2603.60     2917.66     38.45 o 
  -3   2   3      817.22      934.67      9.80 o 
  -2   2   3      440.37      460.77      7.43 o 
  -1   2   3       23.57       31.35      2.25 o 
   0   2   3     2560.20     2618.74     38.19 o 
   1   2   3     2304.31     2467.30     21.83 o 
   2   2   3     2899.06     3037.69     26.70 o 
   3   2   3       95.63      110.42      3.83 o 
   4   2   3      847.97      901.22     23.23 o 
   5   2   3      309.66      316.08      6.43 o 
   6   2   3      266.00      305.94      6.23 o 
   7   2   3       65.27       63.41      3.64 o 
   8   2   3      583.77      580.64     12.54 o 
   9   2   3      206.40      185.39      7.97 o 
  10   2   3      150.99      159.70      8.27 o 
  11   2   3        9.24        6.28      5.52 o 
  12   2   3        1.34       -5.73      5.73 o 
  13   2   3      127.22      129.00      9.98 o 
  14   2   3        4.30       11.31      6.77 o 
  15   2   3      217.95      203.74     12.11 o 
 -16   3   3      310.26      290.33     13.73 o 
 -15   3   3      149.82      149.30      9.67 o 
 -14   3   3        9.77       -0.76      5.90 o 
 -13   3   3      632.51      628.03     14.90 o 
 -12   3   3      439.74      455.70     12.31 o 
 -11   3   3     1628.43     1611.00     23.46 o 
 -10   3   3     1647.27     1604.30     18.25 o 
  -9   3   3      359.36      344.85      7.46 o 
  -8   3   3      570.17      540.54      8.82 o 
  -7   3   3     3661.65     3596.26     32.76 o 
  -6   3   3        8.35        2.23      2.57 o 
  -5   3   3     1620.95     1571.82     16.56 o 
  -4   3   3     2321.40     2138.93     20.04 o 
  -3   3   3     2632.45     2612.09     25.18 o 
  -2   3   3      330.30      360.18      4.97 o 
  -1   3   3     2095.32     2169.95     21.91 o 
   0   3   3      786.61      762.97      8.95 o 
   1   3   3     3693.73     3598.00     32.64 o 
   2   3   3       20.51       16.25      2.54 o 
   3   3   3      255.58      237.87      6.39 o 
   4   3   3     5188.01     5130.75     44.22 o 
   5   3   3    15600.04    16124.75    131.06 o 
   6   3   3       58.96       77.17      3.76 o 
   7   3   3      186.05      186.24      5.50 o 
   8   3   3     5383.44     5321.35     68.55 o 
   9   3   3     1118.46     1125.36     18.88 o 
  10   3   3        0.33        4.75      5.80 o 
  11   3   3     1999.77     1955.86     28.65 o 
  12   3   3     1506.70     1510.56     26.23 o 
  13   3   3      568.94      590.59     15.96 o 
  14   3   3       23.80       19.85      7.35 o 
  15   3   3      155.93      149.23     10.78 o 
 -16   4   3        0.62       -4.50      9.72 o 
 -15   4   3        3.26        3.77      6.75 o 
 -14   4   3       38.95       34.47      6.85 o 
 -13   4   3      154.39      160.47      8.99 o 
 -12   4   3      357.88      351.76     11.60 o 
 -11   4   3       25.62       27.52      5.75 o 
 -10   4   3      137.62      135.16      5.73 o 
  -9   4   3       19.71       24.93      3.75 o 
  -8   4   3        0.59       -3.00      3.00 o 
  -7   4   3      356.27      356.99      7.16 o 
  -6   4   3      133.39      144.55      4.60 o 
  -5   4   3       63.38       75.82      4.14 o 
  -4   4   3      380.64      406.84      6.65 o 
  -3   4   3        4.17        3.92      2.59 o 
  -2   4   3       55.30       65.86      3.68 o 
  -1   4   3      174.45      178.20      5.04 o 
   0   4   3      467.81      463.71      7.74 o 
   1   4   3        0.02       -2.33      2.95 o 
   2   4   3     1349.43     1435.61     14.92 o 
   3   4   3     1764.29     1833.48     18.31 o 
   4   4   3     3013.20     3299.58     34.58 o 
   5   4   3      365.71      383.66      7.86 o 
   6   4   3       13.82       13.37      3.09 o 
   7   4   3       12.41        3.56      3.35 o 
   8   4   3      105.15      126.53      7.22 o 
   9   4   3       55.17       61.52      6.36 o 
  10   4   3       48.96       50.00      6.75 o 
  11   4   3        0.10       -0.43      5.94 o 
  12   4   3       21.36       11.67      6.50 o 
  13   4   3       29.87       20.31      6.99 o 
  14   4   3       19.79       11.66      7.44 o 
 -15   5   3      127.55      132.28      9.44 o 
 -14   5   3       44.61       46.38     10.15 o 
 -13   5   3      542.94      588.81     14.98 o 
 -12   5   3     2180.26     2229.00     45.89 o 
 -11   5   3      137.10      144.39      6.86 o 
 -10   5   3       91.86       94.22      5.33 o 
  -9   5   3      834.71      836.23     17.62 o 
  -8   5   3     1315.82     1253.43     15.44 o 
  -7   5   3       11.32       15.29      3.35 o 
  -6   5   3      675.83      691.79     12.73 o 
  -5   5   3       72.61       65.12      3.63 o 
  -4   5   3     1717.82     1609.99     16.50 o 
  -3   5   3     6905.01     7071.59     66.03 o 
  -2   5   3       21.70       22.84      3.09 o 
  -1   5   3     1038.79     1039.33     13.39 o 
   0   5   3     6804.05     6884.65     64.27 o 
   1   5   3     2400.00     2382.58     25.41 o 
   2   5   3        0.87        1.64      2.45 o 
   3   5   3     3692.19     3574.89     34.68 o 
   4   5   3     1893.99     1820.87     18.85 o 
   5   5   3     2410.14     2317.22     23.22 o 
   6   5   3       33.07       46.62      4.04 o 
   7   5   3       13.24        7.04      3.82 o 
   8   5   3       30.07       24.36      4.56 o 
   9   5   3      382.46      392.90     11.87 o 
  10   5   3      537.20      522.48     13.28 o 
  11   5   3       71.32       80.55      7.74 o 
  12   5   3     1179.44     1236.98     30.16 o 
  13   5   3      157.11      165.70     10.41 o 
  14   5   3      109.67      119.62     10.84 o 
 -15   6   3        1.10       -6.08      7.64 o 
 -14   6   3       38.58       70.70      8.34 o 
 -13   6   3      185.30      178.71     11.93 o 
 -12   6   3      160.90      189.06      9.25 o 
 -11   6   3      297.01      315.72     10.54 o 
 -10   6   3       18.61       17.87      5.99 o 
  -9   6   3     1128.57     1131.91     15.29 o 
  -8   6   3      104.19       88.85      5.14 o 
  -7   6   3       57.83       56.01      4.31 o 
  -6   6   3      823.08      840.11     11.51 o 
  -5   6   3      530.92      555.12      8.68 o 
  -4   6   3       29.79       45.65      3.13 o 
  -3   6   3       17.14       12.57      3.25 o 
  -2   6   3       75.09       89.99      4.35 o 
  -1   6   3       45.98       54.48      3.84 o 
   0   6   3      689.91      722.91     11.14 o 
   1   6   3       39.17       45.15      2.97 o 
   2   6   3      302.65      320.79      7.92 o 
   3   6   3       30.33       28.91      3.29 o 
   4   6   3        0.00        2.02      2.97 o 
   5   6   3      236.56      266.38      7.00 o 
   6   6   3      188.20      197.29      6.25 o 
   7   6   3      460.37      433.91     11.63 o 
   8   6   3     1047.99     1027.94     18.35 o 
   9   6   3      500.59      446.47     12.48 o 
  10   6   3      173.54      157.09      8.96 o 
  11   6   3       52.88       37.20      7.19 o 
  12   6   3        1.45        6.59      6.79 o 
  13   6   3        5.00       -2.21      7.28 o 
 -14   7   3       92.68       97.55     13.16 o 
 -13   7   3      221.41      238.38     15.67 o 
 -12   7   3     1080.28     1107.59     30.29 o 
 -11   7   3      637.11      634.91     41.43 o 
 -10   7   3       20.55       36.18      5.90 o 
  -9   7   3      324.94      333.74     10.01 o 
  -8   7   3     4954.49     4952.13     50.97 o 
  -7   7   3     1639.47     1647.74     32.05 o 
  -6   7   3      210.77      205.74      7.21 o 
  -5   7   3       76.46       76.91      6.76 o 
  -4   7   3     4125.84     4019.55     41.32 o 
  -3   7   3     1391.48     1396.51     17.97 o 
  -2   7   3        0.36        0.62      3.42 o 
  -1   7   3     1835.98     1791.31     21.30 o 
   0   7   3     1054.99     1012.85     14.36 o 
   1   7   3      752.31      731.05     11.95 o 
   2   7   3      256.96      245.68      8.43 o 
   3   7   3     1034.99     1021.99     14.95 o 
   4   7   3     1596.67     1610.64     25.15 o 
   5   7   3      577.70      580.72     12.42 o 
   6   7   3        3.71        0.09      3.78 o 
   7   7   3     1785.22     1719.75     20.36 o 
   8   7   3      400.43      453.77     12.86 o 
   9   7   3      261.09      265.25     10.25 o 
  10   7   3        5.15        8.84      6.41 o 
  11   7   3     1064.90     1119.94     21.32 o 
  12   7   3     1396.30     1392.69     24.97 o 
 -13   8   3       10.93       17.72     10.35 o 
 -12   8   3       21.53       34.78     12.11 o 
 -11   8   3       37.06       33.83      8.17 o 
 -10   8   3      220.81      227.33     10.18 o 
  -9   8   3        3.42        3.19      5.77 o 
  -8   8   3        6.03        4.02      5.70 o 
  -7   8   3        0.38        5.47      5.62 o 
  -6   8   3      121.07      124.68      6.62 o 
  -5   8   3      113.59      114.55      6.39 o 
  -4   8   3        2.19        6.77      4.30 o 
  -3   8   3      530.88      542.65     10.81 o 
  -2   8   3      513.18      528.22     10.60 o 
  -1   8   3      176.83      170.94      9.86 o 
   0   8   3      188.62      183.16      6.57 o 
   1   8   3      817.13      808.41     13.31 o 
   2   8   3      391.64      381.87      9.25 o 
   3   8   3      598.99      570.62     13.44 o 
   4   8   3       12.85       12.41      5.79 o 
   5   8   3       89.85       90.41      6.25 o 
   6   8   3      327.95      269.58      8.95 o 
   7   8   3       69.48       62.39      6.11 o 
   8   8   3       11.11        7.89      6.03 o 
   9   8   3        6.35       -7.03      7.03 o 
  10   8   3        5.18        9.55     11.68 o 
  11   8   3      345.61      327.88     14.99 o 
  12   8   3       90.73       74.10     12.87 o 
 -12   9   3      235.47      280.98     23.05 o 
 -11   9   3      483.79      520.75     21.92 o 
 -10   9   3        1.61        8.82      6.53 o 
  -9   9   3      594.69      627.67     15.91 o 
  -8   9   3      771.40      812.58     17.87 o 
  -7   9   3     1960.91     1946.89     29.47 o 
  -6   9   3       16.70       19.85      6.31 o 
  -5   9   3       19.51       16.65      5.69 o 
  -4   9   3      515.65      482.38     12.92 o 
  -3   9   3     1676.24     1676.12     25.58 o 
  -2   9   3       72.16       79.22      9.13 o 
  -1   9   3     1914.08     1965.03     28.27 o 
   0   9   3     2550.05     2458.10     28.86 o 
   1   9   3      704.59      704.50     13.10 o 
   2   9   3      283.84      260.08      8.37 o 
   3   9   3     1134.26     1112.00     17.16 o 
   4   9   3     1416.79     1376.01     23.85 o 
   5   9   3      518.54      521.25     12.15 o 
   6   9   3       24.38       32.31      5.70 o 
   7   9   3      590.96      565.29     13.05 o 
   8   9   3      779.51      812.32     17.45 o 
   9   9   3      560.34      533.30     18.45 o 
  10   9   3        7.76       -6.70      7.85 o 
 -10  10   3        1.52        3.31      7.89 o 
  -9  10   3        1.23        2.38      9.04 o 
  -8  10   3        6.58        9.97      7.87 o 
  -7  10   3       98.47       97.19      8.39 o 
  -6  10   3       88.57      104.74     10.45 o 
  -5  10   3      182.18      190.08     10.78 o 
  -4  10   3        9.74       26.05      6.38 o 
  -3  10   3        0.94        2.86      6.91 o 
  -2  10   3      169.57      197.39      9.22 o 
  -1  10   3      473.75      487.57     13.43 o 
   0  10   3        3.19        7.93      6.74 o 
   1  10   3       37.94       34.61      6.98 o 
   2  10   3        9.22        5.82      5.60 o 
   3  10   3      109.52      102.70      6.78 o 
   4  10   3      404.00      402.12     15.22 o 
   5  10   3       24.36       24.32      5.71 o 
   6  10   3        2.49        7.25      5.46 o 
   7  10   3       43.01       40.78      6.35 o 
   8  10   3       28.84       20.01      8.24 o 
   9  10   3        8.84       18.05     14.77 o 
  -9  11   3      182.17      231.10     24.39 o 
  -8  11   3      377.23      430.54     31.70 o 
  -7  11   3      642.94      613.17     19.91 o 
  -6  11   3      108.64      106.08     10.85 o 
  -5  11   3      593.80      585.50     18.86 o 
  -4  11   3      276.93      259.75     13.53 o 
  -3  11   3      544.81      561.14     18.70 o 
  -2  11   3      303.33      311.82     14.69 o 
  -1  11   3      773.95      728.88     20.95 o 
   0  11   3     1109.47     1065.98     25.16 o 
   1  11   3      254.09      274.11     13.74 o 
   2  11   3       88.55       72.25      9.65 o 
   3  11   3      381.27      382.90     16.06 o 
   4  11   3      430.70      435.51     16.91 o 
   5  11   3      436.58      418.60     16.70 o 
   6  11   3       19.82        3.28      8.84 o 
   7  11   3      135.60      186.63     19.06 o 
  -6  12   3       13.42       25.11      8.61 o 
  -5  12   3        0.07        6.01      8.41 o 
  -4  12   3      541.37      508.85     18.70 o 
  -3  12   3        0.05        0.83      7.67 o 
  -2  12   3       18.23       22.01      8.51 o 
  -1  12   3       20.69       29.33      8.76 o 
   0  12   3        0.20        1.13      7.86 o 
   1  12   3       16.02       25.51      9.04 o 
   2  12   3       17.77       15.66      8.52 o 
   3  12   3        0.06       -0.56      8.50 o 
   4  12   3       40.02       28.98      9.64 o 
   5  12   3        1.36       11.04      9.41 o 
 -16   0   4       10.64        0.70     10.05 o 
 -15   0   4      853.25      838.54     25.91 o 
 -14   0   4     1906.73     1838.76     39.67 o 
 -13   0   4        2.87      -10.34     14.48 o 
 -12   0   4       47.37       30.82      8.33 o 
 -11   0   4      767.96      742.38     19.26 o 
 -10   0   4      502.07      452.47     11.96 o 
  -9   0   4     1639.03     1673.48     28.13 o 
  -8   0   4      902.27      880.97     18.55 o 
  -7   0   4    12000.09    12437.53    144.11 o 
  -6   0   4     5232.97     5167.91     62.67 o 
  -5   0   4     7625.72     7909.38     92.66 o 
  -4   0   4     1237.09     1181.64     17.43 o 
  -3   0   4     5665.23     5638.14     66.38 o 
  -2   0   4     4246.53     4014.17     63.23 o 
  -1   0   4       41.88       66.60      4.55 o 
   0   0   4     1094.43     1140.36     16.39 o 
   1   0   4     8288.81     8117.92    111.23 o 
   2   0   4     4697.19     4728.15     56.95 o 
   3   0   4      470.80      451.06     10.11 o 
   4   0   4     1391.85     1373.25     20.68 o 
   5   0   4     4118.54     4042.09     50.94 o 
   6   0   4     3706.19     3472.86     62.81 o 
   7   0   4      526.17      510.24     20.09 o 
   8   0   4      923.19      916.21     22.77 o 
   9   0   4      627.08      589.15     18.39 o 
  10   0   4     1990.73     1882.19     38.02 o 
  11   0   4      146.95      150.85     13.59 o 
  12   0   4       10.32        6.84      8.98 o 
  13   0   4     1533.82     1409.19     35.09 o 
  14   0   4      170.67      147.43     14.21 o 
  15   0   4      295.95      291.42     18.37 o 
 -16   1   4        0.10       -3.11      6.51 o 
 -15   1   4       59.43       51.26      7.67 o 
 -14   1   4        0.21       -5.71      5.71 o 
 -13   1   4       78.19       74.99      7.10 o 
 -12   1   4       57.49       68.41     10.62 o 
 -11   1   4       73.46       82.06      4.80 o 
 -10   1   4      167.74      169.88      6.83 o 
  -9   1   4        3.84       -0.42      2.95 o 
  -8   1   4      146.52      154.24      4.80 o 
  -7   1   4       87.44       88.05      4.36 o 
  -6   1   4     1251.88     1319.91     15.58 o 
  -5   1   4      641.82      653.93      8.67 o 
  -4   1   4     3000.55     3206.77     28.31 o 
  -3   1   4       18.02       29.06      2.19 o 
  -2   1   4       14.49        8.10      1.64 o 
  -1   1   4     1790.65     1813.83     16.71 o 
   0   1   4        6.93        5.13      1.85 o 
   1   1   4      762.35      804.62      9.29 o 
   2   1   4      143.77      145.76      4.09 o 
   3   1   4      133.98      140.76      4.33 o 
   4   1   4      482.61      483.24      7.62 o 
   5   1   4     2972.96     3043.00     28.14 o 
   6   1   4        4.08        1.04      2.55 o 
   7   1   4       54.58       52.91      3.86 o 
   8   1   4        1.21        7.66      4.65 o 
   9   1   4       86.96       84.36      6.63 o 
  10   1   4      191.78      189.20     10.86 o 
  11   1   4      635.55      641.52     18.85 o 
  12   1   4        4.41        6.97      6.26 o 
  13   1   4      141.83      128.27     11.10 o 
  14   1   4        4.33        0.24      6.56 o 
 -16   2   4       84.90       80.01      8.90 o 
 -15   2   4      712.95      742.61     17.47 o 
 -14   2   4      945.20      891.77     26.87 o 
 -13   2   4      199.04      205.45     10.18 o 
 -12   2   4        3.15        2.61      4.98 o 
 -11   2   4      452.43      462.25     10.25 o 
 -10   2   4     1711.36     1586.92     21.62 o 
  -9   2   4      241.66      250.63      7.21 o 
  -8   2   4      556.60      542.56      8.54 o 
  -7   2   4     3584.02     3397.54     31.04 o 
  -6   2   4     4424.82     4343.93     38.04 o 
  -5   2   4      229.59      205.64      5.07 o 
  -4   2   4      153.94      219.35      4.91 o 
  -3   2   4      393.24      347.19      5.30 o 
  -2   2   4     5297.71     5542.64     64.62 o 
  -1   2   4     1634.90     1683.47     18.61 o 
   0   2   4       22.59       22.94      2.12 o 
   1   2   4     1197.67     1081.37     11.52 o 
   2   2   4     6611.36     6477.41     54.11 o 
   3   2   4     2473.43     2613.90     24.31 o 
   4   2   4     4647.27     4936.01     42.88 o 
   5   2   4     4775.95     4646.38     40.98 o 
   6   2   4     3323.52     3297.04     30.68 o 
   7   2   4      764.10      753.11     10.42 o 
   8   2   4      566.56      550.91     12.46 o 
   9   2   4     1310.64     1302.33     20.82 o 
  10   2   4      694.52      672.30     21.15 o 
  11   2   4       98.49       92.98      7.83 o 
  12   2   4      172.17      169.83      9.51 o 
  13   2   4     1116.37     1067.78     21.34 o 
  14   2   4      630.72      638.51     17.36 o 
 -16   3   4        1.98        0.94      7.19 o 
 -15   3   4        6.22       -0.08      6.38 o 
 -14   3   4        7.61        5.95      5.91 o 
 -13   3   4       57.14       54.77      6.71 o 
 -12   3   4      284.70      278.16      9.84 o 
 -11   3   4       86.37       95.11      6.74 o 
 -10   3   4      456.24      468.53      9.70 o 
  -9   3   4      137.08      155.33      5.32 o 
  -8   3   4       22.24       32.90      4.49 o 
  -7   3   4      290.61      301.78      6.38 o 
  -6   3   4     2015.45     2249.53     21.79 o 
  -5   3   4      234.32      245.09      5.46 o 
  -4   3   4      409.86      454.97      8.64 o 
  -3   3   4     1240.44     1304.71     15.11 o 
  -2   3   4     2592.19     2820.96     30.80 o 
  -1   3   4       15.82       21.85      2.60 o 
   0   3   4      210.93      224.32      4.67 o 
   1   3   4      107.29       90.96      4.06 o 
   2   3   4       34.15       53.84      3.36 o 
   3   3   4       94.93       97.94      3.93 o 
   4   3   4       67.19       63.67      3.57 o 
   5   3   4       30.66       31.69      3.35 o 
   6   3   4       28.32       30.43      3.59 o 
   7   3   4        0.21       -1.65      3.13 o 
   8   3   4      365.42      378.65     10.89 o 
   9   3   4        8.39        6.82      5.37 o 
  10   3   4       12.78       10.63      5.59 o 
  11   3   4      274.50      255.37     10.48 o 
  12   3   4      246.81      223.79     14.58 o 
  13   3   4        6.40        1.96      6.69 o 
  14   3   4       77.75       58.94      8.94 o 
 -16   4   4      216.19      222.65     11.94 o 
 -15   4   4      482.35      496.06     14.60 o 
 -14   4   4      855.17      876.24     18.29 o 
 -13   4   4       29.26       29.99      6.34 o 
 -12   4   4       59.60       58.93      6.53 o 
 -11   4   4      181.24      189.90      7.36 o 
 -10   4   4     1757.75     1743.72     19.98 o 
  -9   4   4        7.96        7.65      3.60 o 
  -8   4   4      595.51      580.55      9.48 o 
  -7   4   4     1520.47     1374.32     15.62 o 
  -6   4   4     3016.86     2901.41     27.23 o 
  -5   4   4       87.14       92.54      3.69 o 
  -4   4   4     2953.99     3054.54     33.91 o 
  -3   4   4     3797.74     3851.36     33.68 o 
  -2   4   4    11080.28    11738.48    106.04 o 
  -1   4   4      357.11      404.51      7.48 o 
   0   4   4     1025.82     1002.39     12.75 o 
   1   4   4     3214.80     2886.46     26.22 o 
   2   4   4       53.26       97.88      6.17 o 
   3   4   4     1970.02     2031.73     31.58 o 
   4   4   4     2188.21     2199.15     21.91 o 
   5   4   4     3153.58     3138.35     29.78 o 
   6   4   4     1285.99     1324.41     15.69 o 
   7   4   4     1563.86     1586.25     21.17 o 
   8   4   4        1.34       -4.99      4.99 o 
   9   4   4      673.27      695.40     15.74 o 
  10   4   4      453.58      464.36     13.25 o 
  11   4   4       17.76       17.94      6.56 o 
  12   4   4      362.41      338.07     12.39 o 
  13   4   4      590.84      614.83     16.68 o 
  14   4   4      170.77      174.13     11.60 o 
 -15   5   4       26.94       34.45      8.58 o 
 -14   5   4       68.92       83.77     16.61 o 
 -13   5   4       39.64       54.82      7.15 o 
 -12   5   4      165.21      159.76      8.50 o 
 -11   5   4       23.87       26.23      5.22 o 
 -10   5   4       66.99       72.33      6.47 o 
  -9   5   4      255.03      242.54      7.29 o 
  -8   5   4      655.31      619.16     10.40 o 
  -7   5   4       16.56       17.04      3.46 o 
  -6   5   4      191.79      201.19      5.58 o 
  -5   5   4       16.28       16.55      2.73 o 
  -4   5   4      225.27      224.26      4.93 o 
  -3   5   4      218.24      226.43      6.05 o 
  -2   5   4      292.43      317.11      6.98 o 
  -1   5   4      156.01      168.73      5.03 o 
   0   5   4      421.11      437.72      9.77 o 
   1   5   4       45.44       43.57      2.69 o 
   2   5   4      349.88      374.25      6.77 o 
   3   5   4      936.30      918.15     11.65 o 
   4   5   4      140.70      128.57      4.87 o 
   5   5   4       28.40       28.44      4.09 o 
   6   5   4      157.60      149.35     12.28 o 
   7   5   4      591.02      559.29     13.26 o 
   8   5   4       23.90       25.52      4.85 o 
   9   5   4       54.97       63.67      8.79 o 
  10   5   4       66.10       58.82      7.51 o 
  11   5   4        9.46       22.17      6.85 o 
  12   5   4       48.21       45.79      7.97 o 
  13   5   4        4.52       -9.30      9.30 o 
 -14   6   4     1263.95     1299.06     34.26 o 
 -13   6   4       67.50       68.79     11.68 o 
 -12   6   4        1.45        0.97      9.08 o 
 -11   6   4     1567.65     1626.74     24.98 o 
 -10   6   4     1795.71     1921.92     36.36 o 
  -9   6   4       31.98       37.61      4.49 o 
  -8   6   4     2382.29     2334.81     26.57 o 
  -7   6   4     1360.78     1324.30     19.69 o 
  -6   6   4      798.12      755.80     10.78 o 
  -5   6   4     1197.93     1168.67     16.09 o 
  -4   6   4      928.92      937.50     13.64 o 
  -3   6   4     3034.64     3032.00     31.91 o 
  -2   6   4     3344.98     3423.30     35.12 o 
  -1   6   4      724.26      720.58     11.23 o 
   0   6   4     1143.92     1171.00     17.25 o 
   1   6   4     4372.87     4311.03     42.99 o 
   2   6   4      204.53      183.05      5.19 o 
   3   6   4      116.17      112.38      4.56 o 
   4   6   4      425.66      453.76      8.54 o 
   5   6   4     5565.68     5373.61     48.16 o 
   6   6   4      151.26      153.41      8.89 o 
   7   6   4        1.58       -2.48      4.01 o 
   8   6   4       13.80        7.38      4.78 o 
   9   6   4      133.92      164.47      8.73 o 
  10   6   4      954.70     1008.85     19.76 o 
  11   6   4        9.77       19.45      7.34 o 
  12   6   4       30.96       33.71     10.15 o 
  13   6   4      533.42      602.72     17.09 o 
 -14   7   4        8.26       16.62     10.18 o 
 -13   7   4       88.69       81.16     12.32 o 
 -12   7   4        1.55        4.19      9.08 o 
 -11   7   4        3.03       13.27     10.38 o 
 -10   7   4      278.84      259.35     15.35 o 
  -9   7   4        7.71        2.48      8.07 o 
  -8   7   4      140.47      130.13      9.30 o 
  -7   7   4      352.41      372.96     11.74 o 
  -6   7   4       40.47       43.89      5.94 o 
  -5   7   4      499.78      465.29     12.19 o 
  -4   7   4        0.06        2.01      4.71 o 
  -3   7   4      565.98      573.55     10.73 o 
  -2   7   4       29.17       27.57      3.84 o 
  -1   7   4       38.00       46.31      4.30 o 
   0   7   4       28.60       32.65      4.61 o 
   1   7   4       77.67       74.38      4.83 o 
   2   7   4      153.86      147.77      7.26 o 
   3   7   4      138.82      137.49     10.26 o 
   4   7   4        9.07       10.38      4.38 o 
   5   7   4      122.28      127.67      6.47 o 
   6   7   4       17.25       14.74      8.16 o 
   7   7   4      151.10      141.20      7.27 o 
   8   7   4       41.50       46.09      5.82 o 
   9   7   4       71.03       74.58      7.43 o 
  10   7   4       18.01       11.71      6.71 o 
  11   7   4        0.27        2.33      6.86 o 
  12   7   4      177.63      163.53     10.79 o 
 -13   8   4       22.28       18.31     16.25 o 
 -12   8   4       42.70       68.04     24.23 o 
 -11   8   4      653.28      653.65     19.80 o 
 -10   8   4      476.81      474.13     15.95 o 
  -9   8   4      269.98      255.67     13.48 o 
  -8   8   4      117.91      116.36      8.20 o 
  -7   8   4      267.26      266.79     10.32 o 
  -6   8   4     1790.92     1738.13     26.69 o 
  -5   8   4     1492.71     1481.70     23.60 o 
  -4   8   4      125.19      137.23      7.80 o 
  -3   8   4      176.81      155.44      8.15 o 
  -2   8   4     1740.58     1640.37     25.59 o 
  -1   8   4      618.37      617.75     14.11 o 
   0   8   4      851.30      809.54     16.21 o 
   1   8   4      116.94      120.75      6.03 o 
   2   8   4     1488.46     1402.97     19.09 o 
   3   8   4      503.04      520.71     12.31 o 
   4   8   4       38.73       46.88      9.63 o 
   5   8   4     2290.58     2167.16     26.96 o 
   6   8   4     1083.65     1183.82     18.37 o 
   7   8   4      104.06       93.87      6.80 o 
   8   8   4      175.73      207.23     23.49 o 
   9   8   4     1528.04     1514.89     65.66 o 
  10   8   4     1617.62     1627.32     31.48 o 
  11   8   4       80.40      101.85     11.37 o 
 -12   9   4        1.35       -4.25      9.76 o 
 -11   9   4       19.31       31.16      9.15 o 
 -10   9   4       17.20       23.99      7.05 o 
  -9   9   4      148.26      160.73      9.59 o 
  -8   9   4      332.09      321.89     12.15 o 
  -7   9   4       75.47       88.96      8.04 o 
  -6   9   4      509.40      518.44     14.13 o 
  -5   9   4       25.22       25.42      6.24 o 
  -4   9   4       93.91       94.48      7.73 o 
  -3   9   4       60.17       51.79      6.68 o 
  -2   9   4      513.60      504.01     15.95 o 
  -1   9   4      459.59      481.83     19.94 o 
   0   9   4       72.67       64.87      9.77 o 
   1   9   4        7.13       12.46      5.55 o 
   2   9   4       57.07       63.47      6.81 o 
   3   9   4       14.32       11.81      6.31 o 
   4   9   4       30.88       22.70      5.30 o 
   5   9   4       29.19       36.41      5.83 o 
   6   9   4       18.25       13.15      6.17 o 
   7   9   4       42.92       33.56      6.57 o 
   8   9   4      159.95      151.90      9.72 o 
   9   9   4       23.88       39.91      8.82 o 
  10   9   4      170.92      141.50     12.05 o 
 -10  10   4      184.04      208.98     13.84 o 
  -9  10   4       21.51       21.35      7.51 o 
  -8  10   4       86.01       94.44     12.16 o 
  -7  10   4      739.80      731.96     17.57 o 
  -6  10   4      976.43      978.39     20.73 o 
  -5  10   4       97.34      108.62      8.22 o 
  -4  10   4      467.99      480.42     13.93 o 
  -3  10   4      296.73      311.61     11.39 o 
  -2  10   4     3107.07     3141.91     41.59 o 
  -1  10   4       32.10       21.36      7.16 o 
   0  10   4      274.58      284.61     11.96 o 
   1  10   4     1033.75     1011.29     19.70 o 
   2  10   4      990.98      989.11     19.56 o 
   3  10   4      688.50      636.03     15.58 o 
   4  10   4      143.98      148.23      9.18 o 
   5  10   4      478.41      471.11     14.47 o 
   6  10   4      437.78      525.09     15.23 o 
   7  10   4      260.04      257.24     11.61 o 
   8  10   4       85.68       82.17      8.44 o 
  -8  11   4        1.31        2.77      7.16 o 
  -7  11   4      103.58      105.75     11.56 o 
  -6  11   4       64.70       78.66      9.64 o 
  -5  11   4       58.70       57.80      7.98 o 
  -4  11   4       21.13       29.23      6.83 o 
  -3  11   4        1.97       -5.79      5.79 o 
  -2  11   4        0.12       -4.59      5.72 o 
  -1  11   4       49.84       54.06     14.84 o 
   0  11   4        6.09       15.27      6.64 o 
   1  11   4      129.59      130.67      8.87 o 
   2  11   4        5.70       -5.92      5.92 o 
   3  11   4       38.38       39.01      9.10 o 
   4  11   4       22.73       15.21      8.30 o 
   5  11   4       86.57       63.24     10.35 o 
   6  11   4      242.77      286.95     15.23 o 
   7  11   4       22.58       30.28     12.03 o 
  -6  12   4      232.72      254.25     14.96 o 
  -5  12   4       15.43       16.47      8.83 o 
  -4  12   4      305.39      305.51     15.65 o 
  -3  12   4      548.89      507.14     19.22 o 
  -2  12   4      389.14      366.99     16.59 o 
  -1  12   4       49.53       44.31     12.26 o 
   0  12   4       24.40        3.33     12.59 o 
   1  12   4      760.75      740.10     22.30 o 
   2  12   4      325.58      336.14     27.69 o 
   3  12   4       12.75        8.22      9.01 o 
   4  12   4      116.92      139.72     12.70 o 
 -16   1   5      275.94      276.07     11.86 o 
 -15   1   5      149.73      156.37      9.63 o 
 -14   1   5      429.33      450.37     13.34 o 
 -13   1   5     1128.39     1139.62     19.86 o 
 -12   1   5     1397.31     1348.26     21.18 o 
 -11   1   5       11.83       11.45      3.95 o 
 -10   1   5      510.97      506.42      9.33 o 
  -9   1   5     2560.98     2569.84     25.63 o 
  -8   1   5      827.55      854.66     11.36 o 
  -7   1   5      801.34      781.62     10.34 o 
  -6   1   5     2352.07     2155.20     20.95 o 
  -5   1   5     3151.51     2930.61     26.69 o 
  -4   1   5      379.64      317.42      5.92 o 
  -3   1   5       53.04       71.26      4.14 o 
  -2   1   5     1418.48     1386.25     13.94 o 
  -1   1   5     2254.79     2138.80     19.94 o 
   0   1   5      999.53      888.09     10.23 o 
   1   1   5      127.65      149.75      4.89 o 
   2   1   5     3373.78     3313.87     29.87 o 
   3   1   5     7639.02     7505.05     63.01 o 
   4   1   5      864.30      847.78     10.90 o 
   5   1   5      240.72      226.27      5.93 o 
   6   1   5     3376.17     3360.97     33.69 o 
   7   1   5       80.05       61.24      4.48 o 
   8   1   5      539.70      533.15     12.54 o 
   9   1   5       23.96       26.04      6.99 o 
  10   1   5     1541.14     1514.24     23.93 o 
  11   1   5     1802.16     1769.36     27.25 o 
  12   1   5      367.78      379.67     12.83 o 
  13   1   5      209.38      213.82     13.31 o 
  14   1   5       12.60       -4.02      7.01 o 
 -16   2   5        1.43       -1.88      6.80 o 
 -15   2   5       74.47       60.52      7.67 o 
 -14   2   5       90.87       86.31      7.83 o 
 -13   2   5       86.05       85.19      8.70 o 
 -12   2   5      144.97      138.26      7.63 o 
 -11   2   5       58.35       81.69      5.05 o 
 -10   2   5      217.05      221.26      6.52 o 
  -9   2   5       28.60       24.48      3.50 o 
  -8   2   5      210.82      207.84      5.81 o 
  -7   2   5      187.59      180.76      7.04 o 
  -6   2   5      118.56      113.55      3.89 o 
  -5   2   5     1477.67     1700.28     17.05 o 
  -4   2   5        0.49        1.37      2.24 o 
  -3   2   5      265.47      274.51      6.47 o 
  -2   2   5      793.83      879.59     11.76 o 
  -1   2   5        0.29        2.57      2.09 o 
   0   2   5      280.59      336.45      6.59 o 
   1   2   5      736.62      788.43      9.85 o 
   2   2   5        7.43        2.01      2.67 o 
   3   2   5      251.40      258.32      6.10 o 
   4   2   5       61.46       65.82      3.69 o 
   5   2   5       51.54       53.24      3.79 o 
   6   2   5      415.07      426.70     13.17 o 
   7   2   5       11.80        6.39      3.83 o 
   8   2   5        6.78        0.40      4.71 o 
   9   2   5       25.48       27.75      6.57 o 
  10   2   5        7.58        0.30      5.41 o 
  11   2   5       60.92       61.84      7.43 o 
  12   2   5        0.47       -4.84      6.33 o 
  13   2   5       25.07       19.12      7.31 o 
  14   2   5       93.32      103.98     18.52 o 
 -16   3   5        3.26        9.70      8.29 o 
 -15   3   5      211.67      212.09     12.69 o 
 -14   3   5      683.03      666.36     15.59 o 
 -13   3   5      731.10      745.39     15.91 o 
 -12   3   5      906.23      883.78     19.28 o 
 -11   3   5      105.79      101.12      5.45 o 
 -10   3   5       11.59       13.22      3.95 o 
  -9   3   5     1809.29     1755.31     19.40 o 
  -8   3   5     1089.49     1067.15     13.37 o 
  -7   3   5        5.33        4.32      2.71 o 
  -6   3   5     2198.11     2036.32     20.18 o 
  -5   3   5     1615.81     1430.17     14.96 o 
  -4   3   5     7402.61     7571.86     63.33 o 
  -3   3   5       25.44       22.91      3.97 o 
  -2   3   5    10385.59    10741.56     97.31 o 
  -1   3   5     2682.25     2523.39     26.14 o 
   0   3   5     3309.73     3330.83     29.58 o 
   1   3   5      101.30       86.17      3.46 o 
   2   3   5     1955.77     1787.73     18.03 o 
   3   3   5     2485.24     2391.39     23.18 o 
   4   3   5      661.64      689.11     10.00 o 
   5   3   5      288.81      298.62      7.14 o 
   6   3   5      627.53      616.00     10.10 o 
   7   3   5     1946.65     1861.80     29.41 o 
   8   3   5      272.66      281.42     10.04 o 
   9   3   5       77.78       69.11      9.13 o 
  10   3   5      961.75      959.05     18.50 o 
  11   3   5     1912.40     1933.97     29.38 o 
  12   3   5      246.54      221.18     10.77 o 
  13   3   5      297.36      313.42     16.53 o 
 -15   4   5       19.76       28.07      8.17 o 
 -14   4   5       72.76       55.02      8.78 o 
 -13   4   5       26.71       20.59      9.17 o 
 -12   4   5      142.06      145.97      9.30 o 
 -11   4   5      113.63      126.83      6.00 o 
 -10   4   5       97.30      101.87      5.39 o 
  -9   4   5      541.90      536.84      9.78 o 
  -8   4   5       61.91       59.73      4.11 o 
  -7   4   5        9.34       11.40      3.01 o 
  -6   4   5      350.99      356.07      6.68 o 
  -5   4   5      583.83      664.70      8.85 o 
  -4   4   5     1365.58     1421.46     16.95 o 
  -3   4   5      334.29      342.83      6.76 o 
  -2   4   5      707.37      731.65     10.20 o 
  -1   4   5      384.82      395.33      6.87 o 
   0   4   5      305.99      299.93      6.74 o 
   1   4   5      540.17      576.84      8.04 o 
   2   4   5       75.26       71.07      4.10 o 
   3   4   5      772.80      820.60     10.85 o 
   4   4   5      997.25     1006.57     12.81 o 
   5   4   5      473.00      513.77      9.34 o 
   6   4   5       58.92       59.27      4.86 o 
   7   4   5        1.55        5.10      4.56 o 
   8   4   5       52.24       66.12     13.36 o 
   9   4   5      338.83      324.96     11.34 o 
  10   4   5       60.81       60.89      7.33 o 
  11   4   5       64.58       74.15      9.21 o 
  12   4   5       26.24       24.06      7.44 o 
  13   4   5        6.54        1.43      7.19 o 
 -15   5   5       10.37       27.68     13.59 o 
 -14   5   5      267.65      306.56     13.71 o 
 -13   5   5     1152.50     1188.10     24.84 o 
 -12   5   5      491.25      509.85     29.98 o 
 -11   5   5      300.46      271.20      9.33 o 
 -10   5   5      875.10      865.43     14.90 o 
  -9   5   5     3707.46     3782.03     40.36 o 
  -8   5   5       18.32       14.06      4.32 o 
  -7   5   5       64.87       63.19      3.98 o 
  -6   5   5     2613.38     2528.33     37.71 o 
  -5   5   5     2067.04     2044.56     26.90 o 
  -4   5   5     3585.64     3836.89     43.79 o 
  -3   5   5     1284.61     1346.16     19.96 o 
  -2   5   5     4314.69     4392.37     50.12 o 
  -1   5   5     6239.12     6418.50     60.80 o 
   0   5   5     2513.21     2445.04     26.51 o 
   1   5   5       10.89       18.47      2.60 o 
   2   5   5     1144.58     1040.44     12.45 o 
   3   5   5     3623.69     3439.14     32.19 o 
   4   5   5     2270.38     2244.73     23.10 o 
   5   5   5      186.98      190.85      7.36 o 
   6   5   5     2724.72     2766.50     28.19 o 
   7   5   5      931.46      933.18     14.96 o 
   8   5   5      395.47      420.22     11.91 o 
   9   5   5       88.00       95.48     12.79 o 
  10   5   5      510.05      513.16     22.60 o 
  11   5   5      717.63      771.02     17.99 o 
  12   5   5       11.37       12.51      7.30 o 
  13   5   5       30.29       26.18      7.95 o 
 -14   6   5       79.90       87.41     12.93 o 
 -13   6   5        0.49       -5.41      8.63 o 
 -12   6   5      240.58      226.91     22.16 o 
 -11   6   5       59.96       61.79      7.51 o 
 -10   6   5       48.18       46.11      6.83 o 
  -9   6   5       49.59       51.20      6.92 o 
  -8   6   5       27.47       30.16      6.10 o 
  -7   6   5       72.75       83.71      6.93 o 
  -6   6   5       59.26       54.41      6.11 o 
  -5   6   5      521.78      540.69     18.25 o 
  -4   6   5        2.13        4.93      4.56 o 
  -3   6   5      791.41      795.01     15.10 o 
  -2   6   5       26.72       22.64      4.90 o 
  -1   6   5      156.94      162.88      5.48 o 
   0   6   5        0.74        3.57      5.32 o 
   1   6   5      416.85      410.67      8.72 o 
   2   6   5       16.32       26.67      3.97 o 
   3   6   5      438.63      409.29      9.59 o 
   4   6   5      409.07      411.88      8.46 o 
   5   6   5        0.33        2.19      4.58 o 
   6   6   5      377.41      352.53      8.64 o 
   7   6   5       40.73       40.98      5.58 o 
   8   6   5        1.54        6.38      5.82 o 
   9   6   5       55.24       55.80      7.34 o 
  10   6   5      295.94      295.09     14.95 o 
  11   6   5       20.35       17.20      8.36 o 
  12   6   5        2.42        9.71      7.64 o 
 -14   7   5      834.39      931.29     29.86 o 
 -13   7   5      694.08      786.93     26.73 o 
 -12   7   5      136.06      135.00     13.12 o 
 -11   7   5       23.54       18.87      6.66 o 
 -10   7   5      499.99      499.40     14.69 o 
  -9   7   5     1300.97     1360.93     29.51 o 
  -8   7   5      211.26      234.65     10.09 o 
  -7   7   5        1.07       -2.51      5.58 o 
  -6   7   5       66.35       81.84      7.04 o 
  -5   7   5     2011.48     1978.61     28.55 o 
  -4   7   5     1343.34     1272.68     21.01 o 
  -3   7   5       19.93       22.27      5.38 o 
  -2   7   5     2373.40     2330.59     37.03 o 
  -1   7   5     1392.67     1366.25     35.82 o 
   0   7   5      214.03      195.41     12.20 o 
   1   7   5      630.20      620.56     13.95 o 
   2   7   5      296.52      299.18      8.42 o 
   3   7   5     1684.58     1690.76     21.79 o 
   4   7   5       22.82       30.90      4.99 o 
   5   7   5       45.80       39.30      8.77 o 
   6   7   5     1645.15     1693.73     22.70 o 
   7   7   5      602.57      630.18     14.67 o 
   8   7   5      272.30      284.90     12.49 o 
   9   7   5       64.79       43.59      8.83 o 
  10   7   5     1244.01     1265.07     27.24 o 
  11   7   5      965.16     1070.72     25.90 o 
 -13   8   5        0.91       11.12     10.08 o 
 -12   8   5       13.30       16.30     10.35 o 
 -11   8   5      106.22      120.46     10.89 o 
 -10   8   5        4.57        5.65      6.55 o 
  -9   8   5        0.57        3.16      6.29 o 
  -8   8   5      115.63      106.87      8.44 o 
  -7   8   5        7.96        6.17      6.02 o 
  -6   8   5      325.18      298.74     11.17 o 
  -5   8   5       76.07       76.43      7.79 o 
  -4   8   5       20.30       21.07      6.11 o 
  -3   8   5      179.22      179.03      8.55 o 
  -2   8   5        0.03        4.20      5.17 o 
  -1   8   5      441.07      446.96     12.62 o 
   0   8   5      772.25      739.38     15.57 o 
   1   8   5       87.72       94.32      8.17 o 
   2   8   5      183.48      182.69     13.93 o 
   3   8   5       25.98       18.16     11.60 o 
   4   8   5      114.65      104.58      7.21 o 
   5   8   5        1.13       -4.32      5.42 o 
   6   8   5       75.68       69.66      6.49 o 
   7   8   5      151.63      136.77     10.65 o 
   8   8   5        0.87        4.23      7.11 o 
   9   8   5       25.57       25.22      8.52 o 
  10   8   5       55.46       48.60      9.64 o 
 -11   9   5       50.66       66.01      9.85 o 
 -10   9   5      116.89      117.69      9.51 o 
  -9   9   5      750.55      782.89     20.99 o 
  -8   9   5      609.62      583.12     15.90 o 
  -7   9   5      231.07      241.75     14.43 o 
  -6   9   5      374.99      355.95     12.45 o 
  -5   9   5       52.51       61.96      7.68 o 
  -4   9   5     1085.31     1063.22     32.58 o 
  -3   9   5      179.96      167.71      9.15 o 
  -2   9   5      870.11      836.41     17.74 o 
  -1   9   5       78.91       68.35      7.17 o 
   0   9   5      175.41      169.01      8.70 o 
   1   9   5       56.68       55.25      6.97 o 
   2   9   5      304.35      270.58     10.69 o 
   3   9   5      984.39      964.82     22.52 o 
   4   9   5      178.38      202.27      9.79 o 
   5   9   5      108.11      100.87      8.17 o 
   6   9   5      485.51      484.16     14.46 o 
   7   9   5      892.42      922.88     22.79 o 
   8   9   5        5.97       -2.27      7.49 o 
   9   9   5        0.11       -1.51      8.06 o 
 -10  10   5      123.42      151.58     11.34 o 
  -9  10   5       48.51       67.78     11.00 o 
  -8  10   5       36.24       40.84      7.87 o 
  -7  10   5       77.60       83.34      8.54 o 
  -6  10   5       18.12       24.35      7.14 o 
  -5  10   5      107.62      120.31     12.03 o 
  -4  10   5      449.12      445.61     13.89 o 
  -3  10   5     1587.65     1528.14     25.76 o 
  -2  10   5      273.07      278.76     11.13 o 
  -1  10   5       52.55       61.17      9.21 o 
   0  10   5      187.66      169.72      9.51 o 
   1  10   5      248.04      228.30     10.46 o 
   2  10   5        8.67       -6.09      6.65 o 
   3  10   5      137.73      129.92      8.91 o 
   4  10   5       39.81       31.52      7.27 o 
   5  10   5       27.96       30.65      7.38 o 
   6  10   5        6.99        4.95      6.96 o 
   7  10   5        5.64       -4.98      8.13 o 
   8  10   5       72.32       93.53     13.46 o 
  -8  11   5      104.43      104.19     11.66 o 
  -7  11   5       11.84       24.51      7.51 o 
  -6  11   5      975.01      965.66     21.34 o 
  -5  11   5      110.92      113.92      9.56 o 
  -4  11   5      881.49      871.69     19.85 o 
  -3  11   5      200.09      185.43     10.52 o 
  -2  11   5     1071.45     1071.06     23.46 o 
  -1  11   5     1244.66     1302.87     28.66 o 
   0  11   5      943.12      939.54     20.16 o 
   1  11   5       16.28        3.00      6.56 o 
   2  11   5      707.61      713.23     17.47 o 
   3  11   5      625.67      610.09     19.19 o 
   4  11   5      175.57      195.41     10.72 o 
   5  11   5       12.49       18.17      9.81 o 
   6  11   5      224.19      261.81     12.53 o 
  -5  12   5       49.33       55.41     10.26 o 
  -4  12   5       61.13       60.20     10.60 o 
  -3  12   5        0.34       -2.73      8.34 o 
  -2  12   5        4.56       -5.80      8.00 o 
  -1  12   5        7.22       -7.88      7.88 o 
   0  12   5        1.42        2.34      8.15 o 
   1  12   5      102.92      110.04     11.62 o 
   2  12   5        2.65       -2.12      8.38 o 
 -16   0   6      943.32     1017.22     29.63 o 
 -15   0   6     1609.58     1620.39     37.58 o 
 -14   0   6      167.90      155.56     12.45 o 
 -13   0   6       15.80        9.77      8.08 o 
 -12   0   6     1685.51     1625.54     27.73 o 
 -11   0   6      646.04      628.48     15.30 o 
 -10   0   6      225.16      241.56     10.05 o 
  -9   0   6     3746.62     3681.59     48.83 o 
  -8   0   6     3263.43     3272.36     43.77 o 
  -7   0   6      900.74      786.75     15.13 o 
  -6   0   6      309.11      290.58      8.79 o 
  -5   0   6      348.75      311.70      8.84 o 
  -4   0   6     1236.87     1149.63     18.09 o 
  -3   0   6       12.78       34.61      4.82 o 
  -2   0   6      841.34      810.49     14.18 o 
  -1   0   6     3921.09     3893.96     48.39 o 
   0   0   6     9522.17     9540.14    111.27 o 
   1   0   6     4113.33     4022.55     50.34 o 
   2   0   6      657.58      647.48     14.17 o 
   3   0   6     7934.08     8023.53     95.74 o 
   4   0   6     5231.20     5220.22     65.06 o 
   5   0   6      467.00      403.63     17.70 o 
   6   0   6      274.15      307.29     10.24 o 
   7   0   6       86.50       76.23      8.98 o 
   8   0   6      297.79      266.50     13.99 o 
   9   0   6      935.48      894.63     24.42 o 
  10   0   6       31.99       35.34      9.81 o 
  11   0   6      213.87      221.23     14.62 o 
  12   0   6      733.67      739.25     35.46 o 
  13   0   6      655.98      665.29     62.64 o 
 -16   1   6       23.78       36.79      7.87 o 
 -15   1   6       34.29       40.48      7.28 o 
 -14   1   6       38.34       31.60      6.99 o 
 -13   1   6        0.36        4.07      5.40 o 
 -12   1   6       33.97       36.02      4.73 o 
 -11   1   6        0.30        1.32      3.75 o 
 -10   1   6       81.55       79.96      4.88 o 
  -9   1   6      603.04      581.46      9.87 o 
  -8   1   6      109.06      104.49      4.51 o 
  -7   1   6       25.94       14.76      2.90 o 
  -6   1   6      111.44      125.25      4.28 o 
  -5   1   6      348.54      390.38      6.74 o 
  -4   1   6        9.26        8.33      2.49 o 
  -3   1   6      625.79      694.80      9.05 o 
  -2   1   6     1919.64     2150.91     20.55 o 
  -1   1   6       57.87       55.61      3.12 o 
   0   1   6     1008.00     1097.62     12.30 o 
   1   1   6      245.35      267.76      6.03 o 
   2   1   6     1208.04     1273.14     14.29 o 
   3   1   6       32.19       44.34      3.48 o 
   4   1   6       15.05       23.76      3.24 o 
   5   1   6       49.46       47.05      3.81 o 
   6   1   6        0.07       -0.78      3.24 o 
   7   1   6       63.79       62.22      5.97 o 
   8   1   6       93.31       92.82      7.14 o 
   9   1   6       15.12       17.78      5.95 o 
  10   1   6        3.49       11.39      6.99 o 
  11   1   6        0.21        3.95      6.17 o 
  12   1   6       31.11       34.90      7.22 o 
  13   1   6        1.34        1.36      6.86 o 
 -16   2   6      744.56      822.37     25.81 o 
 -15   2   6      209.51      219.91     12.56 o 
 -14   2   6      152.54      151.42      8.82 o 
 -13   2   6      275.48      281.82     10.30 o 
 -12   2   6       64.21       78.83      6.57 o 
 -11   2   6     1504.59     1474.58     18.10 o 
 -10   2   6      135.81      144.92      5.71 o 
  -9   2   6     1313.44     1238.42     15.25 o 
  -8   2   6     3502.45     3501.61     32.81 o 
  -7   2   6     5600.82     5340.02     46.91 o 
  -6   2   6      350.81      319.47      8.29 o 
  -5   2   6       63.90       47.64      3.02 o 
  -4   2   6     6626.52     6749.31     62.47 o 
  -3   2   6      320.73      265.17      8.73 o 
  -2   2   6      172.14      190.09     10.12 o 
  -1   2   6     2712.79     2635.83     37.57 o 
   0   2   6     2120.07     1890.28     28.32 o 
   1   2   6     3120.32     3002.14     27.64 o 
   2   2   6       10.71        8.26      2.84 o 
   3   2   6     1046.29     1048.55     12.77 o 
   4   2   6     2672.87     2586.29     25.44 o 
   5   2   6     1370.59     1301.72     23.30 o 
   6   2   6        5.74        8.86      3.87 o 
   7   2   6      390.78      385.39      9.46 o 
   8   2   6     1728.94     1716.41     25.16 o 
   9   2   6      495.51      490.53     13.14 o 
  10   2   6        0.12        4.91      5.90 o 
  11   2   6     1275.33     1279.30     22.88 o 
  12   2   6      464.32      449.17     14.55 o 
  13   2   6      284.27      284.19     12.33 o 
 -16   3   6       32.55       48.50      9.59 o 
 -15   3   6      123.67      140.45     11.01 o 
 -14   3   6        0.04        1.74      6.58 o 
 -13   3   6       58.99       61.51      8.40 o 
 -12   3   6      125.84      127.18      7.92 o 
 -11   3   6       20.40       17.52      4.35 o 
 -10   3   6      308.43      306.43      7.98 o 
  -9   3   6      124.10      131.25      5.35 o 
  -8   3   6       22.81       27.92      4.32 o 
  -7   3   6      363.16      339.03      7.42 o 
  -6   3   6       42.85       36.86      2.98 o 
  -5   3   6      121.52      125.46      4.17 o 
  -4   3   6      144.42      135.15      5.77 o 
  -3   3   6        0.03        0.47      2.72 o 
  -2   3   6       61.89       78.28      6.29 o 
  -1   3   6     2565.02     2875.84     43.06 o 
   0   3   6     2056.53     2169.04     20.85 o 
   1   3   6       24.04       21.69      3.13 o 
   2   3   6       96.05      100.54      4.82 o 
   3   3   6       57.74       58.57      3.84 o 
   4   3   6      173.90      194.59      6.03 o 
   5   3   6       79.50       81.49      6.70 o 
   6   3   6      234.35      242.10      7.25 o 
   7   3   6      249.37      248.48      8.05 o 
   8   3   6       28.00       43.00      7.60 o 
   9   3   6      144.22      154.82     10.92 o 
  10   3   6        0.06        3.95      6.26 o 
  11   3   6        0.37       -2.75      6.41 o 
  12   3   6        3.09       -6.64      6.64 o 
  13   3   6       80.10       64.46      9.05 o 
 -15   4   6      164.65      182.25     16.63 o 
 -14   4   6       37.45       24.45      7.67 o 
 -13   4   6      715.38      678.61     18.02 o 
 -12   4   6       26.03       29.73      9.81 o 
 -11   4   6     1319.39     1334.09     33.96 o 
 -10   4   6       22.12       29.65      5.14 o 
  -9   4   6     1314.34     1249.68     17.92 o 
  -8   4   6      796.12      776.50     13.12 o 
  -7   4   6     1760.42     1702.66     21.09 o 
  -6   4   6      428.95      417.19     13.22 o 
  -5   4   6       41.19       37.88      4.97 o 
  -4   4   6     1985.01     1959.28     22.42 o 
  -3   4   6     4937.52     5123.66     49.67 o 
  -2   4   6       42.78       55.22      3.44 o 
  -1   4   6      590.54      596.03     15.80 o 
   0   4   6     4076.67     3899.19     34.73 o 
   1   4   6     2705.06     2575.33     24.55 o 
   2   4   6      569.37      549.45      8.63 o 
   3   4   6      137.31      136.80      5.24 o 
   4   4   6     2995.56     2979.11     28.99 o 
   5   4   6      683.43      678.26     11.10 o 
   6   4   6        1.03        6.58      4.06 o 
   7   4   6       63.62       64.31      5.61 o 
   8   4   6     1327.31     1363.22     24.39 o 
   9   4   6      528.26      540.19     14.27 o 
  10   4   6       13.48       19.77      6.84 o 
  11   4   6      389.66      388.47     16.80 o 
  12   4   6      627.47      625.92     16.86 o 
 -15   5   6        3.19        4.11      9.92 o 
 -14   5   6       19.02       16.39     10.05 o 
 -13   5   6       87.59       60.87     10.93 o 
 -12   5   6      104.24       96.14     11.80 o 
 -11   5   6       34.88       37.69      6.77 o 
 -10   5   6       67.25       63.24      5.92 o 
  -9   5   6        0.87       -5.57      5.57 o 
  -8   5   6      207.06      209.39      7.78 o 
  -7   5   6      128.79      148.03      6.26 o 
  -6   5   6      149.21      167.11      7.90 o 
  -5   5   6       19.60       20.36      4.97 o 
  -4   5   6      136.92      143.86      7.16 o 
  -3   5   6        0.36       -1.85      4.15 o 
  -2   5   6       61.31       71.16      5.98 o 
  -1   5   6       29.35       26.63      4.64 o 
   0   5   6       52.56       59.43      5.69 o 
   1   5   6       51.06       55.75      6.52 o 
   2   5   6       56.84       54.56      4.24 o 
   3   5   6      155.19      153.47      5.42 o 
   4   5   6      217.83      209.15      9.12 o 
   5   5   6       28.41       39.67      5.12 o 
   6   5   6      145.28      153.65      6.40 o 
   7   5   6       13.41       11.63      5.22 o 
   8   5   6      310.95      297.68     10.80 o 
   9   5   6       26.36       19.04      6.59 o 
  10   5   6        4.12        8.51      6.83 o 
  11   5   6       28.41       27.29      7.50 o 
  12   5   6        0.30       -1.62      6.89 o 
 -14   6   6       28.22       40.37     11.21 o 
 -13   6   6        2.02        2.43      9.23 o 
 -12   6   6      308.41      318.54     14.27 o 
 -11   6   6      715.69      707.28     22.35 o 
 -10   6   6        8.19       15.23      5.39 o 
  -9   6   6      676.90      682.34     15.98 o 
  -8   6   6      634.25      645.91     17.07 o 
  -7   6   6      923.28      902.08     17.78 o 
  -6   6   6      369.84      370.78     12.62 o 
  -5   6   6      592.42      630.09     16.38 o 
  -4   6   6     1045.01     1067.02     20.98 o 
  -3   6   6      602.19      615.12     13.71 o 
  -2   6   6      748.00      765.22     18.85 o 
  -1   6   6     3096.43     3006.62     37.95 o 
   0   6   6     1054.65      980.13     17.69 o 
   1   6   6      231.83      238.76      9.06 o 
   2   6   6     2479.75     2413.71     27.64 o 
   3   6   6      170.91      177.23      7.02 o 
   4   6   6     4636.84     4866.21     49.87 o 
   5   6   6     1006.55     1029.58     16.43 o 
   6   6   6      203.42      208.52      8.50 o 
   7   6   6       33.38       56.62      6.92 o 
   8   6   6     1858.71     1839.06     47.89 o 
   9   6   6      517.61      546.90     17.35 o 
  10   6   6        1.77       -7.55      7.55 o 
  11   6   6       50.03       48.69     10.09 o 
 -13   7   6      167.47      165.50     14.79 o 
 -12   7   6        7.59        3.51      8.08 o 
 -11   7   6      348.57      342.77     14.24 o 
 -10   7   6      109.29      100.08      8.61 o 
  -9   7   6      345.98      328.69     13.48 o 
  -8   7   6      213.72      226.84     12.45 o 
  -7   7   6      152.80      160.39      9.81 o 
  -6   7   6        8.08       10.46      5.84 o 
  -5   7   6        0.73       -5.04      5.18 o 
  -4   7   6       18.20       26.70      6.15 o 
  -3   7   6      282.37      264.76     10.03 o 
  -2   7   6       46.74       50.11      6.29 o 
  -1   7   6      442.43      408.60     11.99 o 
   0   7   6       81.23       84.45      7.28 o 
   1   7   6      225.49      236.65     12.28 o 
   2   7   6        3.09       -2.30      5.33 o 
   3   7   6       13.86       14.77      5.78 o 
   4   7   6      389.72      392.93     25.05 o 
   5   7   6       15.02       10.01      5.24 o 
   6   7   6      164.79      171.60      9.24 o 
   7   7   6      193.87      200.14      9.89 o 
   8   7   6       21.55       21.89      8.17 o 
   9   7   6       36.95       44.52      9.07 o 
  10   7   6        1.26       -3.97      8.30 o 
 -12   8   6      523.85      595.09     25.11 o 
 -11   8   6      620.19      639.21     22.94 o 
 -10   8   6       55.31       64.12      9.76 o 
  -9   8   6      204.58      198.49     10.62 o 
  -8   8   6     1590.91     1561.34     26.35 o 
  -7   8   6     1169.02     1172.68     24.48 o 
  -6   8   6      174.60      154.28     11.96 o 
  -5   8   6       77.60       73.75      7.54 o 
  -4   8   6     1901.28     1844.57     28.31 o 
  -3   8   6      300.11      273.60     12.95 o 
  -2   8   6       25.59       29.48      6.17 o 
  -1   8   6     3636.46     3420.06     43.74 o 
   0   8   6      188.25      174.76     14.33 o 
   1   8   6      155.34      156.67      9.36 o 
   2   8   6       63.95       61.81      9.13 o 
   3   8   6      960.57      906.11     18.65 o 
   4   8   6     1400.19     1457.82     37.96 o 
   5   8   6      701.91      772.45     17.41 o 
   6   8   6      134.86      106.94      8.42 o 
   7   8   6      100.60      167.76     11.65 o 
   8   8   6      814.65      802.68     35.75 o 
   9   8   6      146.56      176.61     15.67 o 
 -11   9   6        6.47       12.15      7.74 o 
 -10   9   6        7.19       -7.13      8.02 o 
  -9   9   6        0.06       -0.46      7.25 o 
  -8   9   6        5.50       -0.14      6.80 o 
  -7   9   6        0.41       -2.24      6.33 o 
  -6   9   6        2.52       -5.19      7.04 o 
  -5   9   6       30.36       30.68      7.93 o 
  -4   9   6      334.53      348.36     12.59 o 
  -3   9   6      351.20      343.20     12.41 o 
  -2   9   6      171.29      170.37      9.38 o 
  -1   9   6      136.46      140.78      8.82 o 
   0   9   6       29.04       24.61      9.98 o 
   1   9   6       87.06       95.07      8.01 o 
   2   9   6        0.32       -5.90      5.90 o 
   3   9   6       95.30       90.22     11.34 o 
   4   9   6      276.94      241.44     10.89 o 
   5   9   6       40.11       48.97      7.74 o 
   6   9   6        2.58        3.00      6.65 o 
   7   9   6      116.00       96.96     10.35 o 
   8   9   6        7.88        0.23     10.23 o 
  -9  10   6      204.38      229.89     12.08 o 
  -8  10   6     1018.67     1042.80     22.54 o 
  -7  10   6      175.20      168.85     10.34 o 
  -6  10   6        4.85        2.28      6.57 o 
  -5  10   6      336.19      325.97     12.72 o 
  -4  10   6      685.86      660.48     20.30 o 
  -3  10   6     1371.56     1338.94     24.41 o 
  -2  10   6        2.38        1.55      6.18 o 
  -1  10   6      195.30      174.42     11.49 o 
   0  10   6      779.70      753.99     20.03 o 
   1  10   6      938.03      931.93     20.13 o 
   2  10   6        8.51        0.07     11.34 o 
   3  10   6      296.48      270.63     11.50 o 
   4  10   6      503.10      542.40     23.03 o 
   5  10   6      584.75      589.15     21.75 o 
   6  10   6       13.04       -6.83      7.05 o 
   7  10   6       11.95       12.20     13.46 o 
  -7  11   6      234.83      239.45     15.10 o 
  -6  11   6       40.71       29.01      8.01 o 
  -5  11   6       12.52        8.03      7.17 o 
  -4  11   6       22.83       32.70     12.00 o 
  -3  11   6        2.98       -5.11      6.27 o 
  -2  11   6      206.63      200.42     10.79 o 
  -1  11   6        1.35        0.02      6.82 o 
   0  11   6       15.89        3.13      6.73 o 
   1  11   6       62.10       50.42      8.22 o 
   2  11   6      177.70      191.52     12.81 o 
   3  11   6      225.22      243.77     15.44 o 
   4  11   6        4.04        6.05      7.64 o 
  -2  12   6      315.46      285.98     12.64 o 
  -1  12   6       24.44       25.95      7.71 o 
   0  12   6      216.91      247.24     12.20 o 
 -16   1   7       60.66       62.64     10.09 o 
 -15   1   7      298.35      324.78     15.82 o 
 -14   1   7      926.98      994.34     19.03 o 
 -13   1   7     1195.45     1175.38     19.99 o 
 -12   1   7        5.52        1.80      4.18 o 
 -11   1   7     1136.61     1107.01     15.16 o 
 -10   1   7        5.38        5.77      3.82 o 
  -9   1   7     1190.33     1181.00     14.91 o 
  -8   1   7     1328.49     1304.40     15.55 o 
  -7   1   7     1658.44     1568.32     17.18 o 
  -6   1   7     1501.35     1473.23     16.47 o 
  -5   1   7     2059.19     1953.28     19.79 o 
  -4   1   7      103.33       91.08      3.62 o 
  -3   1   7     2791.50     2642.26     24.94 o 
  -2   1   7     4668.36     4564.79     40.16 o 
  -1   1   7        2.05        5.61      2.63 o 
   0   1   7      307.19      382.80      6.91 o 
   1   1   7     5254.94     5342.03     46.63 o 
   2   1   7     6329.68     6378.61     55.07 o 
   3   1   7      218.64      210.61      6.10 o 
   4   1   7      440.62      400.94      8.09 o 
   5   1   7     1333.43     1291.47     15.79 o 
   6   1   7     1632.88     1611.21     22.29 o 
   7   1   7      552.84      525.58     12.87 o 
   8   1   7       22.61       14.62      5.66 o 
   9   1   7     1848.76     1856.64     27.62 o 
  10   1   7     1152.68     1129.49     20.83 o 
  11   1   7      113.76      104.91      9.00 o 
  12   1   7       65.08       55.01      8.31 o 
 -16   2   7       24.53       16.40      8.75 o 
 -15   2   7       50.56       52.28      9.30 o 
 -14   2   7       50.39       41.73      8.33 o 
 -13   2   7      492.81      466.88     15.21 o 
 -12   2   7       37.30       39.52      5.64 o 
 -11   2   7      226.87      213.08      7.99 o 
 -10   2   7      926.54      899.74     14.53 o 
  -9   2   7        3.70        2.99      3.92 o 
  -8   2   7        4.70        7.70      3.30 o 
  -7   2   7      219.95      236.46      6.75 o 
  -6   2   7      105.62      136.93      7.62 o 
  -5   2   7        5.85        2.70      2.38 o 
  -4   2   7      181.00      200.74      4.64 o 
  -3   2   7        5.84       -2.47      2.47 o 
  -2   2   7      148.23      195.90      8.11 o 
  -1   2   7     1322.90     1418.87     23.67 o 
   0   2   7      155.49      158.36      4.69 o 
   1   2   7       82.05       77.40      3.84 o 
   2   2   7       19.12       13.24      3.12 o 
   3   2   7      135.63      123.70      4.86 o 
   4   2   7       20.59       21.50      3.69 o 
   5   2   7     1156.00     1167.33     14.92 o 
   6   2   7       12.82       12.79      4.03 o 
   7   2   7       45.55       45.00      6.25 o 
   8   2   7      156.66      143.23     12.71 o 
   9   2   7       56.66       72.68     13.22 o 
  10   2   7        0.31       -2.49      6.25 o 
  11   2   7       10.68        9.70      6.89 o 
  12   2   7        2.21        7.22      7.38 o 
 -15   3   7      357.57      341.34     14.73 o 
 -14   3   7      796.46      872.50     21.34 o 
 -13   3   7      248.97      244.37     11.76 o 
 -12   3   7       74.06       78.53      6.44 o 
 -11   3   7      634.89      578.56     12.44 o 
 -10   3   7     2791.94     2741.31     31.60 o 
  -9   3   7      628.91      624.83     12.08 o 
  -8   3   7      593.75      574.30     11.52 o 
  -7   3   7      651.71      606.88     17.61 o 
  -6   3   7     3889.13     3708.13     38.41 o 
  -5   3   7     1323.20     1333.03     17.27 o 
  -4   3   7      162.64      165.70      6.42 o 
  -3   3   7     4693.00     4658.61     50.34 o 
  -2   3   7     1560.86     1467.02     20.24 o 
  -1   3   7     1057.03      988.33     13.56 o 
   0   3   7       69.37       80.71      3.79 o 
   1   3   7     2037.91     1961.67     20.49 o 
   2   3   7      924.06      856.94     11.50 o 
   3   3   7       28.34       23.14      3.68 o 
   4   3   7     1305.18     1278.98     15.76 o 
   5   3   7     1773.94     1763.64     20.01 o 
   6   3   7      564.38      603.47     13.87 o 
   7   3   7       10.68       10.09      5.54 o 
   8   3   7      270.53      271.05     10.41 o 
   9   3   7     1297.71     1324.84     22.71 o 
  10   3   7     1299.80     1301.09     23.07 o 
  11   3   7        4.84        1.63      7.03 o 
  12   3   7      130.72      124.56     10.09 o 
 -15   4   7       31.51       41.29     11.44 o 
 -14   4   7        0.03        6.50      7.24 o 
 -13   4   7       35.97       39.45      9.58 o 
 -12   4   7       23.73       27.25      5.56 o 
 -11   4   7      333.13      313.95      9.98 o 
 -10   4   7      160.74      136.20      6.96 o 
  -9   4   7      316.50      306.32     11.60 o 
  -8   4   7      202.46      193.20     10.99 o 
  -7   4   7       31.13       41.04      4.64 o 
  -6   4   7      179.17      191.94      6.81 o 
  -5   4   7      158.73      165.18      6.19 o 
  -4   4   7      151.53      122.71      5.37 o 
  -3   4   7      211.62      216.96      6.86 o 
  -2   4   7       54.89       44.87      3.84 o 
  -1   4   7      700.18      716.47     16.11 o 
   0   4   7      476.49      491.09      7.56 o 
   1   4   7       72.86       71.38      3.76 o 
   2   4   7       22.88       15.50      3.34 o 
   3   4   7      369.46      391.61      8.34 o 
   4   4   7      511.59      478.11      9.43 o 
   5   4   7       22.40       25.42      4.47 o 
   6   4   7      671.65      702.51     17.97 o 
   7   4   7      208.64      208.65      9.10 o 
   8   4   7      244.76      242.98     10.22 o 
   9   4   7       23.62       25.61      8.10 o 
  10   4   7       43.42       33.80      7.33 o 
  11   4   7        1.75        5.89      6.84 o 
  12   4   7        2.00       -1.91      9.89 o 
 -14   5   7      150.21      173.69     37.52 o 
 -13   5   7       23.72       10.10      9.50 o 
 -12   5   7        7.90        3.91      6.42 o 
 -11   5   7      932.74      950.26     19.39 o 
 -10   5   7      582.61      606.30     15.45 o 
  -9   5   7        1.58       -4.28      5.46 o 
  -8   5   7      224.84      219.41      9.34 o 
  -7   5   7     1051.01     1027.58     18.92 o 
  -6   5   7      780.80      766.71     15.90 o 
  -5   5   7       91.14       91.06      6.60 o 
  -4   5   7      706.33      674.21     14.51 o 
  -3   5   7     2616.11     2512.99     33.02 o 
  -2   5   7     2044.10     1974.29     32.07 o 
  -1   5   7        3.00        3.33      4.62 o 
   0   5   7       63.33       70.63      7.08 o 
   1   5   7      387.57      354.98     11.01 o 
   2   5   7      320.04      326.94      8.70 o 
   3   5   7     1092.18     1092.92     16.11 o 
   4   5   7       90.14       85.90      5.27 o 
   5   5   7      444.93      449.80      9.83 o 
   6   5   7      854.04      904.76     14.10 o 
   7   5   7      540.95      514.91     13.37 o 
   8   5   7      123.74      128.79      8.55 o 
   9   5   7      155.57      197.52     16.46 o 
  10   5   7      809.28      835.03     18.82 o 
  11   5   7      109.27      136.91     10.12 o 
 -14   6   7      111.67      114.37     13.77 o 
 -13   6   7       21.05       16.92      9.80 o 
 -12   6   7      508.32      509.26     14.99 o 
 -11   6   7       15.98       31.87      7.45 o 
 -10   6   7      135.28      146.87      9.12 o 
  -9   6   7        2.96        6.03      6.00 o 
  -8   6   7       13.78       16.15      6.12 o 
  -7   6   7      320.29      306.97     16.12 o 
  -6   6   7       15.32       19.76      5.73 o 
  -5   6   7       44.33       59.97      6.68 o 
  -4   6   7       82.46       85.77      7.93 o 
  -3   6   7       55.85       60.46      6.38 o 
  -2   6   7      506.91      461.93     12.33 o 
  -1   6   7       52.53       60.34      7.34 o 
   0   6   7      432.48      435.52     12.31 o 
   1   6   7      679.79      630.54     14.54 o 
   2   6   7      942.67      897.79     17.73 o 
   3   6   7      476.88      506.67     13.51 o 
   4   6   7      479.78      496.02     44.35 o 
   5   6   7       12.37       17.08      5.35 o 
   6   6   7       18.50       22.60      5.69 o 
   7   6   7       15.52       12.37      7.53 o 
   8   6   7        2.28       -4.89      7.15 o 
   9   6   7        2.77        4.39      8.24 o 
  10   6   7       54.19       49.85     10.09 o 
 -13   7   7      468.90      483.66     22.33 o 
 -12   7   7      123.18       95.20     13.11 o 
 -11   7   7      593.94      616.33     16.66 o 
 -10   7   7      529.36      528.13     15.31 o 
  -9   7   7      412.65      406.28     13.76 o 
  -8   7   7      351.60      336.12     15.58 o 
  -7   7   7      508.00      541.05     14.84 o 
  -6   7   7      725.62      713.32     16.37 o 
  -5   7   7      116.02      114.67      9.22 o 
  -4   7   7        6.89       10.40      5.69 o 
  -3   7   7     1452.37     1470.13     23.97 o 
  -2   7   7      761.22      712.99     15.93 o 
  -1   7   7      142.95      141.86      8.21 o 
   0   7   7        6.94       -0.57      5.48 o 
   1   7   7     1069.61     1038.51     19.68 o 
   2   7   7     1837.01     1837.83     28.34 o 
   3   7   7      493.92      498.51     14.28 o 
   4   7   7      361.14      367.64     12.91 o 
   5   7   7     1619.16     1642.54     26.72 o 
   6   7   7     1908.22     2032.89     40.31 o 
   7   7   7        1.26       22.64     10.23 o 
   8   7   7       46.21       82.50     31.32 o 
   9   7   7      426.36      432.30     21.07 o 
  10   7   7      221.93      232.65     17.75 o 
 -12   8   7        0.03       -6.54      8.20 o 
 -11   8   7       62.54       77.26      9.29 o 
 -10   8   7       36.18       43.09      8.33 o 
  -9   8   7        0.65       -0.46      6.74 o 
  -8   8   7       16.91        6.45      7.51 o 
  -7   8   7       48.45       43.81      7.40 o 
  -6   8   7        3.49        1.30      6.03 o 
  -5   8   7      268.92      233.31     10.58 o 
  -4   8   7     1021.08      963.73     24.73 o 
  -3   8   7       14.07       26.23      6.52 o 
  -2   8   7        0.80        0.12      6.05 o 
  -1   8   7      207.18      193.99     11.06 o 
   0   8   7       27.50       19.77      6.55 o 
   1   8   7       77.50       82.37      7.84 o 
   2   8   7       25.88       23.94      6.59 o 
   3   8   7       32.83       31.64      6.84 o 
   4   8   7      268.44      245.43     15.27 o 
   5   8   7      137.40      119.27      9.33 o 
   6   8   7      221.95      221.11     12.61 o 
   7   8   7       38.45       35.26     11.68 o 
   8   8   7       52.02       67.34     13.16 o 
   9   8   7        3.95       -0.29     10.23 o 
 -10   9   7      694.42      692.92     18.84 o 
  -9   9   7      459.32      471.22     15.68 o 
  -8   9   7       91.36      102.48     14.43 o 
  -7   9   7      276.24      295.64     12.57 o 
  -6   9   7     1747.66     1651.37     28.09 o 
  -5   9   7     1493.21     1412.72     25.13 o 
  -4   9   7      161.65      156.19     11.48 o 
  -3   9   7     1911.62     1891.46     30.03 o 
  -2   9   7      888.98      837.17     22.57 o 
  -1   9   7      194.22      201.94     10.16 o 
   0   9   7      229.52      208.42     10.33 o 
   1   9   7     1674.81     1649.04     27.55 o 
   2   9   7      387.85      405.78     13.49 o 
   3   9   7       52.86       49.84      8.02 o 
   4   9   7       65.37       69.56      8.46 o 
   5   9   7      897.72     1012.95     21.48 o 
   6   9   7      941.38      995.92     24.78 o 
   7   9   7        0.64       -3.86     10.84 o 
  -9  10   7        1.25       -2.44      7.69 o 
  -8  10   7       40.22       34.88      8.53 o 
  -7  10   7       38.08       35.33      8.10 o 
  -6  10   7       83.48       88.26      9.27 o 
  -5  10   7       57.93       56.20      7.87 o 
  -4  10   7       92.00       90.21     13.56 o 
  -3  10   7       20.60       12.52      6.97 o 
  -2  10   7        2.08        3.73      6.37 o 
  -1  10   7       26.74       16.41      6.70 o 
   0  10   7       21.42       20.83      7.12 o 
   1  10   7        0.30        0.55      6.58 o 
   2  10   7       71.14       73.67     10.95 o 
   3  10   7        1.19       -3.76      6.38 o 
   4  10   7        0.62       -5.78     13.18 o 
   5  10   7        0.07       -3.65      7.40 o 
  -6  11   7       42.74       44.80      8.59 o 
  -5  11   7       23.66       26.98      8.25 o 
  -4  11   7       20.14       24.17      8.89 o 
  -3  11   7      419.48      425.77     15.69 o 
  -2  11   7      170.50      154.17     10.65 o 
  -1  11   7      423.44      431.12     28.33 o 
   0  11   7      130.30      130.99     10.05 o 
   1  11   7      471.63      449.93     15.44 o 
   2  11   7      254.08      219.39     11.74 o 
   3  11   7      162.96      171.99     10.96 o 
 -15   0   8        1.61      -10.64     13.59 o 
 -14   0   8       21.73        8.27     13.59 o 
 -13   0   8     1298.87     1276.91     61.46 o 
 -12   0   8      109.18      123.12     14.39 o 
 -11   0   8      109.19      104.53      8.16 o 
 -10   0   8     1203.91     1192.55     22.23 o 
  -9   0   8     1351.25     1290.71     22.84 o 
  -8   0   8       65.58       55.46     10.05 o 
  -7   0   8        4.95        3.33      4.50 o 
  -6   0   8     2177.59     2159.11     31.47 o 
  -5   0   8      466.35      428.97     28.13 o 
  -4   0   8      241.77      221.30      8.19 o 
  -3   0   8     1855.38     1866.12     27.16 o 
  -2   0   8      234.79      210.95      8.64 o 
  -1   0   8     2806.19     2778.43     37.42 o 
   0   0   8     1380.72     1433.00     22.54 o 
   1   0   8     2236.41     2198.52     31.80 o 
   2   0   8     1743.33     1670.89     26.08 o 
   3   0   8     1639.52     1635.00     31.11 o 
   4   0   8     2044.70     1894.72     29.65 o 
   5   0   8      562.38      571.82     22.47 o 
   6   0   8      436.29      405.79     16.05 o 
   7   0   8      480.32      457.46     17.73 o 
   8   0   8     1112.21     1078.84     27.35 o 
   9   0   8       20.51        3.61      9.75 o 
  10   0   8      732.59      746.92     24.44 o 
  11   0   8      117.97      107.77     12.70 o 
  12   0   8        2.69        5.13      9.81 o 
 -15   1   8      162.05      156.12     11.18 o 
 -14   1   8        0.00       -6.67      6.67 o 
 -13   1   8       47.54       37.99      7.48 o 
 -12   1   8      111.61      103.75      9.78 o 
 -11   1   8      261.77      239.90      8.39 o 
 -10   1   8      126.58      112.77      6.36 o 
  -9   1   8      305.71      292.63      7.57 o 
  -8   1   8     1685.97     1669.15     18.86 o 
  -7   1   8      200.35      208.77      6.98 o 
  -6   1   8       78.81       69.00      4.11 o 
  -5   1   8      174.33      174.56      8.63 o 
  -4   1   8      224.06      221.48      5.77 o 
  -3   1   8        0.18        3.71      2.54 o 
  -2   1   8      335.73      376.78      6.99 o 
  -1   1   8      103.87      123.28      4.59 o 
   0   1   8      168.96      161.31      5.24 o 
   1   1   8       70.67       76.35      4.12 o 
   2   1   8        4.79        2.45      4.10 o 
   3   1   8       67.59       75.75      4.56 o 
   4   1   8      181.02      182.38      7.27 o 
   5   1   8       39.77       43.34      4.49 o 
   6   1   8       54.16       50.24      6.23 o 
   7   1   8        1.73        0.22      5.52 o 
   8   1   8      200.66      203.82     10.34 o 
   9   1   8      225.45      219.90     10.24 o 
  10   1   8       48.72       58.04      7.74 o 
  11   1   8       37.40       36.98      7.83 o 
  12   1   8       20.23        7.75      7.12 o 
 -15   2   8       10.58       20.23      8.81 o 
 -14   2   8      228.83      223.30     12.11 o 
 -13   2   8      618.78      623.95     24.65 o 
 -12   2   8      429.09      422.80     11.21 o 
 -11   2   8        0.19       -1.55      4.70 o 
 -10   2   8     1437.40     1403.59     19.84 o 
  -9   2   8      553.76      548.08     11.71 o 
  -8   2   8     1017.99      969.32     15.35 o 
  -7   2   8     2031.62     1966.50     23.88 o 
  -6   2   8      126.88      112.51      6.70 o 
  -5   2   8     2462.24     2433.50     27.46 o 
  -4   2   8     1562.70     1553.22     19.55 o 
  -3   2   8       48.87       56.54      4.16 o 
  -2   2   8     1883.68     1868.15     19.23 o 
  -1   2   8     5353.79     5405.04     53.60 o 
   0   2   8     2012.74     2109.56     25.77 o 
   1   2   8      336.40      347.82      7.45 o 
   2   2   8      425.72      415.97      8.29 o 
   3   2   8     2326.03     2309.53     24.03 o 
   4   2   8       42.47       40.72      4.47 o 
   5   2   8      300.52      310.38      8.13 o 
   6   2   8      200.12      196.82      7.52 o 
   7   2   8     1100.69     1056.58     19.02 o 
   8   2   8     1167.02     1178.32     20.80 o 
   9   2   8        3.63       -0.68      6.18 o 
  10   2   8     1118.96     1106.61     21.30 o 
  11   2   8      677.96      681.42     31.13 o 
 -15   3   8       18.37       10.24      8.23 o 
 -14   3   8        0.19        1.80      7.13 o 
 -13   3   8        0.58        3.07      5.73 o 
 -12   3   8       13.76       13.45      6.19 o 
 -11   3   8      588.05      573.71     12.72 o 
 -10   3   8        1.95        2.47      4.49 o 
  -9   3   8       29.96       17.49      4.83 o 
  -8   3   8      209.54      193.08      7.27 o 
  -7   3   8      438.44      433.23     10.02 o 
  -6   3   8       23.33       22.04      4.31 o 
  -5   3   8      384.31      414.35      9.27 o 
  -4   3   8       96.13       88.30      5.02 o 
  -3   3   8       93.76       89.92      5.02 o 
  -2   3   8       10.07        4.12      3.57 o 
  -1   3   8       17.95       16.46      3.97 o 
   0   3   8       59.68       61.94      5.03 o 
   1   3   8        3.75       -2.97      2.97 o 
   2   3   8        2.78        2.01      3.47 o 
   3   3   8        1.44        0.32      3.64 o 
   4   3   8      305.02      325.92      8.45 o 
   5   3   8      354.24      340.27      8.62 o 
   6   3   8       23.36       22.82      5.23 o 
   7   3   8       42.13       42.34      6.53 o 
   8   3   8       48.20       50.39      7.30 o 
   9   3   8       29.71       24.26      7.02 o 
  10   3   8        1.18       13.34      7.01 o 
  11   3   8      113.08      113.05      9.75 o 
 -14   4   8      127.89      112.42     13.04 o 
 -13   4   8      252.10      242.33     12.59 o 
 -12   4   8      758.45      788.49     18.74 o 
 -11   4   8      112.01       83.03      7.85 o 
 -10   4   8     2780.66     2768.48     37.78 o 
  -9   4   8     1862.39     1873.43     28.28 o 
  -8   4   8     2223.90     2104.31     30.29 o 
  -7   4   8      470.86      418.43     11.95 o 
  -6   4   8     1672.23     1632.19     24.93 o 
  -5   4   8     1060.06     1065.45     18.74 o 
  -4   4   8      758.21      706.59     16.25 o 
  -3   4   8      669.87      652.17     13.98 o 
  -2   4   8     1752.19     1683.46     24.86 o 
  -1   4   8     3630.62     3487.35     42.62 o 
   0   4   8     1228.79     1172.62     16.33 o 
   1   4   8        1.00        3.24      3.90 o 
   2   4   8       18.61       18.73      5.55 o 
   3   4   8     3494.51     3514.18     37.02 o 
   4   4   8        8.19        8.67      4.30 o 
   5   4   8      556.50      573.07     17.97 o 
   6   4   8      792.50      830.02     14.78 o 
   7   4   8     1489.03     1531.35     24.08 o 
   8   4   8      423.62      415.16     17.06 o 
   9   4   8      391.97      395.93     13.10 o 
  10   4   8      171.67      208.39     12.31 o 
  11   4   8      622.99      693.48     18.85 o 
 -14   5   8       20.45       22.94     10.60 o 
 -13   5   8       15.91       18.27      8.26 o 
 -12   5   8       47.29       43.45      7.86 o 
 -11   5   8       19.26       17.28      7.80 o 
 -10   5   8      361.44      342.35     12.42 o 
  -9   5   8       47.66       59.64      7.32 o 
  -8   5   8        0.80        8.54      5.93 o 
  -7   5   8      228.84      207.15      9.45 o 
  -6   5   8       51.61       39.95      6.40 o 
  -5   5   8        0.29        9.09      5.55 o 
  -4   5   8       85.99       84.81      6.89 o 
  -3   5   8      267.49      259.48      9.93 o 
  -2   5   8       44.95       26.53      5.91 o 
  -1   5   8       12.74       13.43      5.21 o 
   0   5   8      200.88      207.82      8.87 o 
   1   5   8       75.23       75.79      7.09 o 
   2   5   8        5.17        5.82      5.52 o 
   3   5   8       25.47       15.75      5.96 o 
   4   5   8       40.98       40.93      6.66 o 
   5   5   8      140.71      142.23      8.86 o 
   6   5   8       53.92       66.64      7.21 o 
   7   5   8      121.68      120.19     10.05 o 
   8   5   8      220.58      231.31     13.99 o 
   9   5   8        0.60        4.18      8.38 o 
  10   5   8        4.76        4.42      8.93 o 
 -13   6   8      420.48      440.27     20.68 o 
 -12   6   8      160.97      172.45     10.68 o 
 -11   6   8        6.30       -6.76      6.76 o 
 -10   6   8      909.46      916.73     19.79 o 
  -9   6   8     1191.33     1209.85     24.91 o 
  -8   6   8      189.59      219.48     14.82 o 
  -7   6   8       71.69       66.92      7.40 o 
  -6   6   8      956.33      897.83     34.95 o 
  -5   6   8      155.59      156.23      8.77 o 
  -4   6   8      405.60      373.81     12.01 o 
  -3   6   8      236.05      192.45      9.75 o 
  -2   6   8     1785.08     1663.26     26.70 o 
  -1   6   8     1594.46     1568.46     24.90 o 
   0   6   8      301.49      283.55     10.68 o 
   1   6   8      984.55      943.15     18.53 o 
   2   6   8     1256.95     1261.20     22.29 o 
   3   6   8     1458.39     1445.26     24.31 o 
   4   6   8      225.17      264.02     11.02 o 
   5   6   8       35.47       38.32      7.16 o 
   6   6   8      582.44      597.47     18.67 o 
   7   6   8      676.57      672.74     24.44 o 
   8   6   8       94.95      100.30     13.58 o 
   9   6   8       27.21       16.55     11.02 o 
 -12   7   8        7.54       -0.20      7.51 o 
 -11   7   8        0.47       -6.83      6.83 o 
 -10   7   8       97.38       84.47      9.00 o 
  -9   7   8       79.39       60.21      8.22 o 
  -8   7   8       50.31       39.82      8.44 o 
  -7   7   8       69.37       63.49      7.76 o 
  -6   7   8       31.60       27.05      6.81 o 
  -5   7   8        4.26        2.74      6.16 o 
  -4   7   8      133.62      138.71     11.60 o 
  -3   7   8      197.21      195.91      9.81 o 
  -2   7   8        6.11       -4.29      5.42 o 
  -1   7   8      312.43      295.46     11.62 o 
   0   7   8       50.44       50.43      6.96 o 
   1   7   8        1.21        3.50      6.06 o 
   2   7   8      153.90      147.12      9.16 o 
   3   7   8      166.25      156.74      9.60 o 
   4   7   8       36.51       25.13      8.10 o 
   5   7   8      294.01      303.54     12.60 o 
   6   7   8        7.24       22.46      8.64 o 
   7   7   8        4.96        6.77     10.65 o 
   8   7   8        0.22       -8.19     16.55 o 
   9   7   8      155.65      153.79     16.08 o 
 -11   8   8      108.11      108.72     10.28 o 
 -10   8   8        4.95        6.71      7.67 o 
  -9   8   8      731.90      741.66     21.32 o 
  -8   8   8      330.34      308.25     12.72 o 
  -7   8   8       17.32       12.75      7.12 o 
  -6   8   8       54.33       51.62     10.49 o 
  -5   8   8     1299.19     1274.28     23.44 o 
  -4   8   8      420.23      381.65     13.34 o 
  -3   8   8       56.00       47.46      7.54 o 
  -2   8   8      488.47      469.83     14.49 o 
  -1   8   8      856.61      892.32     19.17 o 
   0   8   8      125.33      124.62      9.23 o 
   1   8   8       41.37       34.57      7.85 o 
   2   8   8      865.72      867.67     19.27 o 
   3   8   8     1115.14     1142.45     22.60 o 
   4   8   8      529.25      522.40     16.06 o 
   5   8   8        1.13       -6.56      7.18 o 
   6   8   8      182.16      208.81     17.32 o 
   7   8   8      390.87      378.13     27.48 o 
 -10   9   8      135.78      147.18     11.11 o 
  -9   9   8        6.19       -0.57      7.53 o 
  -8   9   8       11.74       10.57      7.53 o 
  -7   9   8       93.28       91.03      9.18 o 
  -6   9   8        3.98       10.34      7.76 o 
  -5   9   8        8.32        9.05      7.11 o 
  -4   9   8       80.75       80.09     10.24 o 
  -3   9   8       77.60       93.67      8.81 o 
  -2   9   8        0.08        8.36      6.86 o 
  -1   9   8       24.16       15.77      7.08 o 
   0   9   8        0.29       -5.86      6.45 o 
   1   9   8       34.74       43.77      7.95 o 
   2   9   8        5.45       36.56     14.73 o 
   3   9   8      123.88      125.67     10.02 o 
   4   9   8      151.63      186.12     11.17 o 
   5   9   8       63.07       37.68     14.76 o 
   6   9   8        0.90       -4.11      8.74 o 
  -7  10   8        9.54        9.71      7.99 o 
  -6  10   8      242.10      235.26     12.57 o 
  -5  10   8      702.24      707.26     18.57 o 
  -4  10   8      371.39      346.32     13.56 o 
  -3  10   8        3.10       -6.05      6.74 o 
  -2  10   8       23.17       22.71      7.23 o 
  -1  10   8      596.83      571.40     16.85 o 
   0  10   8      167.56      168.85     10.58 o 
   1  10   8        1.17        3.96      6.94 o 
   2  10   8      134.60      127.04     10.66 o 
   3  10   8      809.26      852.58     20.87 o 
   4  10   8      304.76      326.30     14.02 o 
  -3  11   8      161.66      144.53     10.78 o 
  -2  11   8       19.02       26.47      8.25 o 
  -1  11   8       33.36       35.98     11.00 o 
   0  11   8       44.54       39.17      8.65 o 
 -15   1   9      619.64      620.13     24.24 o 
 -14   1   9      259.66      264.46     16.30 o 
 -13   1   9      378.05      391.64     13.26 o 
 -12   1   9      718.62      696.17     16.26 o 
 -11   1   9      172.62      183.66      7.93 o 
 -10   1   9        0.58        3.27      4.77 o 
  -9   1   9      678.16      656.95     12.92 o 
  -8   1   9     2475.12     2388.88     28.33 o 
  -7   1   9        5.34        2.01      4.29 o 
  -6   1   9     1645.46     1662.03     21.34 o 
  -5   1   9     2188.85     2195.01     26.74 o 
  -4   1   9     4467.44     4392.58     39.97 o 
  -3   1   9      603.36      535.52      8.87 o 
  -2   1   9       11.92        8.11      3.09 o 
  -1   1   9      168.15      176.17      5.90 o 
   0   1   9     1253.06     1266.09     15.23 o 
   1   1   9     2520.76     2518.61     25.62 o 
   2   1   9      118.29      124.18      5.68 o 
   3   1   9      706.69      672.40     11.21 o 
   4   1   9     1079.75     1017.17     14.40 o 
   5   1   9     1671.30     1620.18     19.86 o 
   6   1   9       61.83       58.76      6.82 o 
   7   1   9        1.44       13.02      5.94 o 
   8   1   9      547.16      514.05     14.32 o 
   9   1   9      329.74      305.50     11.68 o 
  10   1   9       82.85       63.67      8.20 o 
  11   1   9      316.80      317.93     15.74 o 
 -15   2   9        4.38      -13.00     13.00 o 
 -14   2   9        6.27        0.85      7.44 o 
 -13   2   9       28.73       31.61      6.26 o 
 -12   2   9       79.31       68.71      6.60 o 
 -11   2   9      182.84      171.07      7.97 o 
 -10   2   9      113.02      103.71      6.67 o 
  -9   2   9       11.03       13.02      4.93 o 
  -8   2   9      645.67      617.17     12.39 o 
  -7   2   9      417.81      400.64     11.70 o 
  -6   2   9       50.07       51.54      5.57 o 
  -5   2   9       22.67       20.12      4.35 o 
  -4   2   9      263.02      243.97      7.69 o 
  -3   2   9      107.81      112.03      5.63 o 
  -2   2   9      211.61      204.98      7.08 o 
  -1   2   9       82.46       71.79      5.11 o 
   0   2   9       62.60       61.31      6.03 o 
   1   2   9      401.11      392.47      8.28 o 
   2   2   9        1.39       -3.20      3.56 o 
   3   2   9      301.25      307.75      8.19 o 
   4   2   9      136.31      120.56      5.95 o 
   5   2   9      218.62      225.88      7.31 o 
   6   2   9      244.90      240.16      9.70 o 
   7   2   9      516.92      500.14     20.39 o 
   8   2   9       22.69       27.05      6.86 o 
   9   2   9      142.03      134.95      9.62 o 
  10   2   9       99.54      109.49     10.06 o 
 -14   3   9        3.73       -4.47     13.59 o 
 -13   3   9       12.55       17.92      7.59 o 
 -12   3   9      405.75      435.24     12.09 o 
 -11   3   9     1392.41     1418.41     24.19 o 
 -10   3   9       29.76       29.65      5.54 o 
  -9   3   9       63.65       48.63      6.75 o 
  -8   3   9      689.33      675.36     13.05 o 
  -7   3   9     3285.49     3211.02     35.69 o 
  -6   3   9      362.65      341.66      9.30 o 
  -5   3   9       57.35       66.80      7.16 o 
  -4   3   9     2306.27     2345.46     32.08 o 
  -3   3   9      793.76      760.36     17.92 o 
  -2   3   9       93.28      112.83      5.80 o 
  -1   3   9      677.98      682.69     12.16 o 
   0   3   9      142.00      148.41      6.36 o 
   1   3   9     1823.19     1829.42     22.97 o 
   2   3   9      102.22      115.32      6.37 o 
   3   3   9      367.52      351.63     12.73 o 
   4   3   9     1261.08     1261.17     16.78 o 
   5   3   9      386.86      390.85      9.47 o 
   6   3   9      266.05      281.67     10.44 o 
   7   3   9      201.15      210.07     12.71 o 
   8   3   9     1515.45     1583.09     25.64 o 
   9   3   9      793.40      823.00     18.49 o 
  10   3   9      116.74      103.72     11.43 o 
 -14   4   9        6.50       14.35      9.92 o 
 -13   4   9       35.23       21.56      8.58 o 
 -12   4   9       62.76       50.56      7.91 o 
 -11   4   9        0.85       -5.84      6.84 o 
 -10   4   9        1.03        4.10      5.97 o 
  -9   4   9       52.11       34.48      6.53 o 
  -8   4   9        5.37        3.51      7.24 o 
  -7   4   9       54.09       54.91      6.72 o 
  -6   4   9       32.22       31.80      7.56 o 
  -5   4   9      971.65      884.74     21.53 o 
  -4   4   9       27.21       13.37      5.61 o 
  -3   4   9      468.82      461.38     12.81 o 
  -2   4   9       97.45      114.89      7.32 o 
  -1   4   9        9.18        9.13      5.02 o 
   0   4   9        0.28       -4.57      4.57 o 
   1   4   9      193.58      193.90      8.90 o 
   2   4   9     1094.83     1070.03     19.42 o 
   3   4   9      349.88      347.03     11.95 o 
   4   4   9      123.85      122.99      8.49 o 
   5   4   9        9.18        7.64      5.16 o 
   6   4   9       83.99       84.95     10.60 o 
   7   4   9       44.09       45.14      8.41 o 
   8   4   9        0.57        2.35      6.91 o 
   9   4   9        0.14       11.35      7.16 o 
  10   4   9        2.48        0.02      7.16 o 
 -13   5   9       16.09       19.95     11.73 o 
 -12   5   9      746.62      732.76     19.36 o 
 -11   5   9      728.87      753.67     18.19 o 
 -10   5   9        8.35        5.18      6.47 o 
  -9   5   9      234.90      245.57     10.85 o 
  -8   5   9     1564.21     1593.75     26.26 o 
  -7   5   9      313.81      341.34     11.99 o 
  -6   5   9       69.23       63.39      7.14 o 
  -5   5   9       40.89       42.10      6.63 o 
  -4   5   9      827.35      768.74     16.62 o 
  -3   5   9     1529.22     1483.35     24.20 o 
  -2   5   9      209.78      210.79      9.40 o 
  -1   5   9       39.35       41.05      8.27 o 
   0   5   9     2002.62     1980.76     29.36 o 
   1   5   9     3143.57     3142.92     50.26 o 
   2   5   9      150.67      153.67      8.86 o 
   3   5   9      574.17      583.22     16.97 o 
   4   5   9     1635.31     1702.35     27.30 o 
   5   5   9      712.91      762.21     21.75 o 
   6   5   9       88.63      105.34     12.51 o 
   7   5   9      729.78      735.30     59.68 o 
   8   5   9      261.98      309.16     57.62 o 
   9   5   9      408.36      420.16     21.93 o 
 -12   6   9        1.06       -1.30      7.32 o 
 -11   6   9       12.72        6.66      7.21 o 
 -10   6   9       83.52       69.47      8.47 o 
  -9   6   9        5.82        1.23      6.55 o 
  -8   6   9      463.71      437.91     20.12 o 
  -7   6   9       26.00       17.58      6.57 o 
  -6   6   9      204.48      200.89     10.16 o 
  -5   6   9      411.14      368.19     12.73 o 
  -4   6   9       68.03       49.64      6.96 o 
  -3   6   9       24.80       17.36      6.18 o 
  -2   6   9      145.85      126.83      8.32 o 
  -1   6   9      497.29      467.20     13.58 o 
   0   6   9       32.11       36.96      6.86 o 
   1   6   9       24.02       15.93      6.78 o 
   2   6   9       56.11       64.11      7.45 o 
   3   6   9        4.16       -0.40      6.22 o 
   4   6   9      250.78      231.85     17.23 o 
   5   6   9       30.58       30.99      7.83 o 
   6   6   9        6.16        9.85     10.65 o 
   7   6   9       35.09       27.18     11.70 o 
   8   6   9       37.90       64.33     13.35 o 
 -11   7   9      279.16      277.05     12.99 o 
 -10   7   9      139.42      134.89     10.35 o 
  -9   7   9      261.72      259.77     24.33 o 
  -8   7   9     1510.53     1516.88     38.22 o 
  -7   7   9      265.95      262.80     15.10 o 
  -6   7   9      131.93      130.21     13.73 o 
  -5   7   9      753.07      689.24     17.02 o 
  -4   7   9     1151.96     1143.11     21.91 o 
  -3   7   9      425.38      397.96     13.19 o 
  -2   7   9       40.53       46.64      7.57 o 
  -1   7   9      186.56      170.29      9.64 o 
   0   7   9      697.73      634.64     16.00 o 
   1   7   9      570.36      578.82     15.70 o 
   2   7   9        6.37        2.37      6.61 o 
   3   7   9      185.19      176.21     11.60 o 
   4   7   9      599.48      621.26     18.51 o 
   5   7   9      951.44     1017.38     21.89 o 
   6   7   9        1.49      -10.64     10.64 o 
   7   7   9       51.46       55.54     15.66 o 
 -10   8   9        4.28        7.56      8.03 o 
  -9   8   9        8.25        7.63      7.71 o 
  -8   8   9      187.38      204.38     11.57 o 
  -7   8   9       22.61       30.43      7.67 o 
  -6   8   9        1.86        8.78      7.13 o 
  -5   8   9       12.01        0.16      6.43 o 
  -4   8   9       43.68       38.27     10.49 o 
  -3   8   9      362.76      331.39     13.85 o 
  -2   8   9      240.64      207.27     12.94 o 
  -1   8   9        8.07       12.27      6.97 o 
   0   8   9       92.75      103.55     15.61 o 
   1   8   9        0.31       -4.79      6.98 o 
   2   8   9      157.55      153.48     10.50 o 
   3   8   9      150.88      123.77     13.39 o 
   4   8   9        0.06        8.05      7.27 o 
   5   8   9        9.16        6.53      9.20 o 
   6   8   9       28.07       34.30     12.70 o 
  -8   9   9      238.87      233.52     12.39 o 
  -7   9   9      363.09      369.65     14.54 o 
  -6   9   9       26.86       16.89      7.68 o 
  -5   9   9      122.82      114.79      9.93 o 
  -4   9   9      362.69      391.87     14.39 o 
  -3   9   9      563.83      540.08     16.33 o 
  -2   9   9       84.85       75.22      8.64 o 
  -1   9   9      103.05       95.95      9.54 o 
   0   9   9      522.45      541.25     16.53 o 
   1   9   9      224.14      250.05     12.07 o 
   2   9   9       74.97       71.10      9.30 o 
   3   9   9      156.54      174.32     11.58 o 
   4   9   9      598.57      657.62     23.71 o 
  -6  10   9       85.07       90.61     10.04 o 
  -5  10   9      112.11       87.47      9.84 o 
  -4  10   9       53.87       58.99      9.00 o 
  -3  10   9       79.93       74.21      9.31 o 
  -2  10   9        0.07       -4.00      7.25 o 
  -1  10   9       16.57       10.76     10.01 o 
   0  10   9       44.78       56.74      9.81 o 
   1  10   9      142.14      137.62     11.94 o 
   2  10   9       61.64       58.45      9.66 o 
 -14   0  10      169.92      163.69     20.68 o 
 -13   0  10      454.63      514.04     31.61 o 
 -12   0  10       69.82       65.52     11.07 o 
 -11   0  10      116.34       91.22     11.61 o 
 -10   0  10      806.58      771.04     36.34 o 
  -9   0  10        1.77        2.90      8.50 o 
  -8   0  10      189.21      197.46     13.62 o 
  -7   0  10      862.42      881.91     25.12 o 
  -6   0  10     5960.01     5923.28     96.07 o 
  -5   0  10      695.84      738.54     22.56 o 
  -4   0  10     1326.34     1327.78     22.73 o 
  -3   0  10     2512.12     2450.87     39.63 o 
  -2   0  10     4949.51     4937.38     63.57 o 
  -1   0  10     1707.04     1584.67     25.99 o 
   0   0  10       22.46       11.83      6.13 o 
   1   0  10     1044.08     1117.48     21.04 o 
   2   0  10      946.52      862.28     18.35 o 
   3   0  10     1594.38     1610.95     27.73 o 
   4   0  10      726.09      759.85     17.83 o 
   5   0  10     1454.19     1424.41     26.11 o 
   6   0  10      828.16      820.25     37.23 o 
   7   0  10     1138.01     1127.88     29.21 o 
   8   0  10      105.48       96.46     16.25 o 
   9   0  10     1372.75     1410.03     34.84 o 
  10   0  10       23.31       15.71     10.60 o 
 -14   1  10       33.81       30.71     11.07 o 
 -13   1  10       49.20       50.06      7.73 o 
 -12   1  10       85.11       71.37      7.84 o 
 -11   1  10        3.15       -0.03      6.03 o 
 -10   1  10      171.47      160.37      9.20 o 
  -9   1  10      242.76      229.41     10.29 o 
  -8   1  10      180.07      201.24      7.88 o 
  -7   1  10      172.21      167.77      8.15 o 
  -6   1  10       39.91       28.41      5.15 o 
  -5   1  10     1434.22     1431.47     22.73 o 
  -4   1  10      221.01      214.74      7.61 o 
  -3   1  10      510.02      476.31     10.39 o 
  -2   1  10        4.88       -0.99      4.07 o 
  -1   1  10      595.92      599.69     11.73 o 
   0   1  10      172.84      172.17      7.53 o 
   1   1  10      254.99      248.16      7.40 o 
   2   1  10        7.98        3.62      4.07 o 
   3   1  10        8.11        6.67      4.26 o 
   4   1  10       23.42       16.00      4.64 o 
   5   1  10       78.75       85.36      8.54 o 
   6   1  10       10.88       22.33      6.35 o 
   7   1  10      380.59      364.87     12.21 o 
   8   1  10        6.83       -0.59      6.48 o 
   9   1  10       13.86        4.94      7.08 o 
 -14   2  10      468.06      469.94     21.26 o 
 -13   2  10      779.28      811.75     18.67 o 
 -12   2  10       59.04       59.22      8.76 o 
 -11   2  10      919.31      939.62     16.75 o 
 -10   2  10      889.22      876.45     16.38 o 
  -9   2  10      238.68      229.76      8.44 o 
  -8   2  10       18.29       10.87      4.96 o 
  -7   2  10      427.93      430.98     10.89 o 
  -6   2  10     2170.49     2216.85     27.06 o 
  -5   2  10       69.00       60.50      5.55 o 
  -4   2  10       23.63       18.07      4.81 o 
  -3   2  10     2019.87     1953.79     35.73 o 
  -2   2  10      626.53      645.79     12.31 o 
  -1   2  10      751.31      755.54     13.42 o 
   0   2  10        7.97       11.12      4.52 o 
   1   2  10      177.89      166.58      8.56 o 
   2   2  10     1025.34     1005.22     16.29 o 
   3   2  10       49.43       50.56      5.69 o 
   4   2  10     1171.33     1142.43     16.09 o 
   5   2  10      311.81      311.80      9.70 o 
   6   2  10     1088.46     1096.32     19.85 o 
   7   2  10      258.82      258.10     10.81 o 
   8   2  10       32.86       26.92      7.12 o 
   9   2  10      459.55      486.10     14.96 o 
 -14   3  10        7.79       21.52     10.35 o 
 -13   3  10        1.59       -6.48      6.48 o 
 -12   3  10        5.29        0.36      7.51 o 
 -11   3  10      226.80      223.74     10.60 o 
 -10   3  10        0.59        8.37      6.14 o 
  -9   3  10      346.15      339.86     12.28 o 
  -8   3  10       25.77       37.37      6.42 o 
  -7   3  10      251.98      261.31     10.27 o 
  -6   3  10        9.31        5.86      5.69 o 
  -5   3  10       91.73      111.24      8.02 o 
  -4   3  10       95.80      117.70     11.55 o 
  -3   3  10      262.18      248.31      9.98 o 
  -2   3  10      492.25      523.27     13.51 o 
  -1   3  10       16.07       13.09      4.54 o 
   0   3  10        1.25       -2.18      4.57 o 
   1   3  10        1.94        4.53      4.80 o 
   2   3  10      134.62      127.20      6.93 o 
   3   3  10       11.24       -1.24      4.84 o 
   4   3  10       89.53       86.10      6.68 o 
   5   3  10        2.14        6.04      5.99 o 
   6   3  10       82.06       81.20      8.92 o 
   7   3  10       65.74       48.19      9.01 o 
   8   3  10        8.20       10.93      8.38 o 
   9   3  10      126.85      134.70     17.54 o 
 -13   4  10       89.72      102.03     11.28 o 
 -12   4  10       54.09       51.75     10.00 o 
 -11   4  10      865.30      886.26     37.49 o 
 -10   4  10      263.73      253.70     11.31 o 
  -9   4  10      299.84      287.61     11.66 o 
  -8   4  10       86.04       84.74      7.75 o 
  -7   4  10      247.11      248.40     10.49 o 
  -6   4  10      396.75      402.44     17.74 o 
  -5   4  10        1.60       -5.34      5.34 o 
  -4   4  10        1.72        4.72      5.56 o 
  -3   4  10     2139.76     2097.23     30.77 o 
  -2   4  10      509.51      533.40     13.98 o 
  -1   4  10      379.01      366.87     11.68 o 
   0   4  10       79.11       81.34      7.21 o 
   1   4  10      285.06      306.94     13.48 o 
   2   4  10      780.89      791.06     17.19 o 
   3   4  10        2.21       -2.92      5.70 o 
   4   4  10      191.97      177.09      9.81 o 
   5   4  10       35.56       40.35      8.72 o 
   6   4  10     1294.24     1315.84     43.73 o 
   7   4  10      289.14      271.66     17.13 o 
   8   4  10       27.98       32.40     11.61 o 
 -12   5  10        0.12       -6.85      6.85 o 
 -11   5  10        3.13        1.46      6.95 o 
 -10   5  10        0.18        4.58      6.69 o 
  -9   5  10       72.01       84.39      8.38 o 
  -8   5  10       33.48       22.90      8.39 o 
  -7   5  10      253.21      209.95     10.13 o 
  -6   5  10       13.35       13.98      6.11 o 
  -5   5  10      755.43      670.97     16.32 o 
  -4   5  10       10.27       10.26      5.86 o 
  -3   5  10      174.19      159.21      8.99 o 
  -2   5  10        6.45        6.93      5.96 o 
  -1   5  10       53.22       55.37      7.10 o 
   0   5  10      127.66      132.02      8.91 o 
   1   5  10       40.26       24.77      7.68 o 
   2   5  10       73.95       66.64      9.68 o 
   3   5  10       80.33       66.61      7.89 o 
   4   5  10        4.08        3.34      6.77 o 
   5   5  10       19.88       13.41      8.68 o 
   6   5  10        9.77       18.70     10.42 o 
   7   5  10       13.85        8.30     10.65 o 
   8   5  10       18.18       26.51     11.90 o 
 -12   6  10        0.24       -4.67      7.49 o 
 -11   6  10      430.60      474.89     15.87 o 
 -10   6  10      834.37      783.54     26.61 o 
  -9   6  10       37.40       37.27      7.52 o 
  -8   6  10       80.27       83.21     10.92 o 
  -7   6  10      458.86      422.66     14.08 o 
  -6   6  10      406.66      412.42     13.67 o 
  -5   6  10      143.96      129.49      9.02 o 
  -4   6  10       91.70       90.13      7.87 o 
  -3   6  10      433.26      413.49     13.61 o 
  -2   6  10     1496.92     1469.16     25.34 o 
  -1   6  10     1419.18     1397.56     26.95 o 
   0   6  10       47.55       35.76      9.13 o 
   1   6  10     1038.13     1063.71     21.00 o 
   2   6  10      893.08      865.22     22.43 o 
   3   6  10      434.86      430.92     17.57 o 
   4   6  10       37.16       39.34      9.13 o 
   5   6  10      598.16      605.78     19.66 o 
   6   6  10      725.49      797.48     27.78 o 
   7   6  10      122.41      125.78     14.79 o 
 -10   7  10       27.35        7.40      7.69 o 
  -9   7  10        4.39       -4.75      6.91 o 
  -8   7  10        0.18       -6.75      6.75 o 
  -7   7  10        0.01       -6.43      6.43 o 
  -6   7  10       25.48       24.47      7.39 o 
  -5   7  10        3.49        2.43      6.41 o 
  -4   7  10        2.75        3.12      6.25 o 
  -3   7  10       21.77       23.52      6.87 o 
  -2   7  10       17.11       11.83      6.63 o 
  -1   7  10       15.11       13.14      6.62 o 
   0   7  10        5.65        5.32      6.86 o 
   1   7  10        4.07        4.15      7.68 o 
   2   7  10        2.51       -0.53     12.03 o 
   3   7  10        5.39       10.91      7.58 o 
   4   7  10       67.06       80.11      9.43 o 
   5   7  10      123.46      131.22     12.27 o 
   6   7  10        5.41       -5.43     12.41 o 
  -9   8  10       99.63      102.14     10.13 o 
  -8   8  10      100.87      102.96      9.86 o 
  -7   8  10      252.84      229.72     12.02 o 
  -6   8  10     1277.62     1230.96     24.38 o 
  -5   8  10      114.38      105.05      9.55 o 
  -4   8  10       21.69       20.72      7.42 o 
  -3   8  10      489.15      496.47     15.37 o 
  -2   8  10     1014.57      944.20     20.86 o 
  -1   8  10      132.64      146.62     11.96 o 
   0   8  10       77.93       74.59     15.10 o 
   1   8  10      501.61      514.01     17.37 o 
   2   8  10      266.53      260.74     12.59 o 
   3   8  10       12.60       21.44     13.18 o 
   4   8  10      103.72      115.97     11.05 o 
  -7   9  10        7.81        6.51      7.83 o 
  -6   9  10       14.86       15.09      7.59 o 
  -5   9  10       11.29       13.19      7.97 o 
  -4   9  10       36.21       40.54      8.96 o 
  -3   9  10        3.98       10.27      7.79 o 
  -2   9  10       19.20       29.56      8.13 o 
  -1   9  10       75.51      105.54     14.35 o 
   0   9  10      214.83      246.34     24.99 o 
   1   9  10       12.89        0.66      7.36 o 
   2   9  10        4.04       11.28     15.52 o 
 -13   1  11      216.13      229.22     11.62 o 
 -12   1  11      417.35      450.44     17.70 o 
 -11   1  11       51.58       60.48      8.02 o 
 -10   1  11      316.07      350.98     12.90 o 
  -9   1  11      283.38      287.59     18.88 o 
  -8   1  11      287.18      296.59     11.42 o 
  -7   1  11      325.38      318.96     11.68 o 
  -6   1  11      900.65      972.52     19.17 o 
  -5   1  11     2533.68     2573.44     35.37 o 
  -4   1  11      291.55      307.37     11.24 o 
  -3   1  11      137.05      122.63      7.71 o 
  -2   1  11        2.42        8.68      4.95 o 
  -1   1  11      880.39      864.47     14.86 o 
   0   1  11      670.49      630.35     16.41 o 
   1   1  11      484.86      453.53     11.07 o 
   2   1  11      895.89      892.30     15.64 o 
   3   1  11     1050.33     1007.64     16.99 o 
   4   1  11     1640.09     1587.64     23.15 o 
   5   1  11       45.51       39.59      6.71 o 
   6   1  11      238.63      240.39     10.32 o 
   7   1  11      293.99      309.42     11.96 o 
   8   1  11      428.69      425.20     14.07 o 
 -13   2  11        5.60        0.47      8.52 o 
 -12   2  11       17.16       -2.46      8.17 o 
 -11   2  11       74.84      108.40     10.87 o 
 -10   2  11        0.00       -5.06      7.82 o 
  -9   2  11       45.23       48.17     12.33 o 
  -8   2  11       49.84       54.40      6.11 o 
  -7   2  11        0.03       -6.20      6.20 o 
  -6   2  11        4.57        3.16      4.76 o 
  -5   2  11        4.17        4.50      4.71 o 
  -4   2  11      175.92      198.03     11.99 o 
  -3   2  11       13.96       19.62      4.96 o 
  -2   2  11     1207.85     1182.81     23.41 o 
  -1   2  11        0.10       -0.51      4.76 o 
   0   2  11      257.07      264.44      9.08 o 
   1   2  11      108.34      113.47      7.39 o 
   2   2  11       31.91       33.34      5.73 o 
   3   2  11      237.57      225.69      8.76 o 
   4   2  11       85.17       75.95      6.75 o 
   5   2  11      203.36      195.47      9.86 o 
   6   2  11      151.99      177.08     11.33 o 
   7   2  11      272.70      277.22     13.76 o 
   8   2  11        0.07        2.03     11.50 o 
 -13   3  11     1168.83     1386.95     77.99 o 
 -12   3  11      291.55      315.06     15.52 o 
 -11   3  11        0.88       -5.52      6.21 o 
 -10   3  11      386.32      418.39     13.82 o 
  -9   3  11      638.47      645.35     16.09 o 
  -8   3  11     1361.44     1286.52     23.02 o 
  -7   3  11      148.82      164.58      9.23 o 
  -6   3  11       31.77       28.08      6.33 o 
  -5   3  11     2197.15     2123.29     31.16 o 
  -4   3  11      313.54      310.44     11.52 o 
  -3   3  11      678.03      654.36     16.78 o 
  -2   3  11      413.17      372.94     12.27 o 
  -1   3  11     1178.18     1168.59     21.18 o 
   0   3  11      410.94      401.38     19.28 o 
   1   3  11      611.26      594.55     16.21 o 
   2   3  11     1772.32     1699.83     27.07 o 
   3   3  11      271.60      284.93     11.39 o 
   4   3  11      187.71      189.05      9.93 o 
   5   3  11        2.35        4.83      7.96 o 
   6   3  11      189.54      185.23     18.32 o 
   7   3  11      250.26      223.85     16.50 o 
   8   3  11       16.86       14.18     11.28 o 
 -12   4  11       16.22       20.76      7.68 o 
 -11   4  11       21.24       20.71      7.43 o 
 -10   4  11       35.65       36.78      7.35 o 
  -9   4  11       15.04       11.85      7.50 o 
  -8   4  11       42.29       43.24      7.25 o 
  -7   4  11       15.78       13.06      6.63 o 
  -6   4  11      243.84      250.35     14.50 o 
  -5   4  11       44.71       51.15      7.00 o 
  -4   4  11      259.36      228.91     10.43 o 
  -3   4  11      162.79      140.75      8.74 o 
  -2   4  11        0.13       -5.41      5.41 o 
  -1   4  11       11.68       28.20      6.63 o 
   0   4  11       29.11       21.67      6.46 o 
   1   4  11       82.17       88.69      9.38 o 
   2   4  11       58.64       50.34      9.17 o 
   3   4  11      244.00      239.69     11.45 o 
   4   4  11       16.37       11.61      6.97 o 
   5   4  11       23.65       24.50     11.22 o 
   6   4  11        5.16       13.24     11.82 o 
   7   4  11        0.01      -10.42     10.42 o 
 -11   5  11        0.95       -3.05      7.14 o 
 -10   5  11      354.37      372.08     21.92 o 
  -9   5  11      779.28      797.69     19.09 o 
  -8   5  11      596.64      592.42     16.31 o 
  -7   5  11       47.88       42.22      7.57 o 
  -6   5  11      264.23      250.01     11.32 o 
  -5   5  11      412.19      392.40     13.19 o 
  -4   5  11      403.48      408.83     21.75 o 
  -3   5  11      202.08      210.63     10.43 o 
  -2   5  11      146.50      157.38      9.28 o 
  -1   5  11     1465.11     1513.35     26.02 o 
   0   5  11      782.71      773.20     17.85 o 
   1   5  11       19.52        9.55      6.54 o 
   2   5  11      648.16      674.33     22.43 o 
   3   5  11      521.51      538.55     16.80 o 
   4   5  11      785.45      821.84     33.43 o 
   5   5  11      185.82      211.96     16.08 o 
   6   5  11      363.84      402.14     26.30 o 
 -10   6  11        2.43        3.46     10.32 o 
  -9   6  11       30.35       30.62      7.94 o 
  -8   6  11       75.36       61.29      8.56 o 
  -7   6  11        8.15        3.79      6.50 o 
  -6   6  11      205.64      169.11     14.72 o 
  -5   6  11       50.27       37.75      7.37 o 
  -4   6  11       54.44       53.48      7.93 o 
  -3   6  11       60.02       61.81      7.87 o 
  -2   6  11      124.41      125.85      9.98 o 
  -1   6  11       17.95       16.30      6.80 o 
   0   6  11       14.29       16.69      7.26 o 
   1   6  11       13.09       10.94      7.21 o 
   2   6  11       12.33        3.94      6.97 o 
   3   6  11        3.46       -0.67      7.02 o 
   4   6  11        3.68       -2.92      8.61 o 
   5   6  11        2.62        5.33     11.49 o 
  -9   7  11      333.49      357.00     14.58 o 
  -8   7  11      243.53      256.95     16.38 o 
  -7   7  11       88.55       89.08      9.51 o 
  -6   7  11      147.01      140.32     10.10 o 
  -5   7  11      383.89      381.49     14.31 o 
  -4   7  11      647.87      633.57     27.04 o 
  -3   7  11      328.36      322.64     23.96 o 
  -2   7  11      299.54      289.20     12.55 o 
  -1   7  11      710.82      704.90     18.46 o 
   0   7  11      338.05      341.03     13.71 o 
   1   7  11        4.35       -3.13      8.79 o 
   2   7  11      473.42      517.71     16.58 o 
   3   7  11       90.32       86.63     10.07 o 
   4   7  11      150.09      191.78     13.31 o 
  -7   8  11        0.90       -2.67      7.45 o 
  -6   8  11        7.67        3.48      7.74 o 
  -5   8  11       11.72       25.92      9.41 o 
  -4   8  11        1.04        9.00      7.44 o 
  -3   8  11        3.93        9.55      7.51 o 
  -2   8  11       27.09       29.88      8.14 o 
  -1   8  11        0.35       -3.71     10.06 o 
   0   8  11       54.04       72.98     11.34 o 
   1   8  11       68.38       85.86     12.23 o 
   2   8  11       37.70       59.67     15.69 o 
 -12   0  12      856.50      945.37     30.29 o 
 -11   0  12      144.05      138.75     21.27 o 
 -10   0  12       35.43       43.20     11.50 o 
  -9   0  12      283.90      312.99     17.61 o 
  -8   0  12      366.11      443.28     48.46 o 
  -7   0  12      391.53      440.50     23.64 o 
  -6   0  12       17.13        5.83     11.23 o 
  -5   0  12      989.87     1063.42     29.53 o 
  -4   0  12        4.26        5.66      8.38 o 
  -3   0  12     1931.31     1909.16     40.89 o 
  -2   0  12      148.51      162.45     12.89 o 
  -1   0  12      101.98       73.84     22.16 o 
   0   0  12        4.30        5.79      8.14 o 
   1   0  12      826.80      818.46     24.90 o 
   2   0  12       78.91       66.70     10.84 o 
   3   0  12      729.76      712.97     23.77 o 
   4   0  12      968.92      999.94     28.82 o 
   5   0  12       25.80       26.59     14.77 o 
   6   0  12      878.46      851.53     38.41 o 
   7   0  12      269.33      270.64     24.23 o 
 -12   1  12       24.70       47.58      8.51 o 
 -11   1  12      166.13      172.59     10.56 o 
 -10   1  12        0.03       -6.85      6.85 o 
  -9   1  12      248.68      280.14     11.94 o 
  -8   1  12       88.21       92.19      8.66 o 
  -7   1  12       35.58       40.14      6.95 o 
  -6   1  12        6.87        3.43      6.39 o 
  -5   1  12      347.93      371.73     12.64 o 
  -4   1  12      134.64      120.27      9.35 o 
  -3   1  12       39.56       52.35      7.03 o 
  -2   1  12        2.51        3.28      5.75 o 
  -1   1  12       21.69       23.07      6.52 o 
   0   1  12       30.91       39.87      6.83 o 
   1   1  12       86.90       90.67      7.96 o 
   2   1  12        0.40        0.78      5.42 o 
   3   1  12      311.30      304.72     10.27 o 
   4   1  12        6.10       -0.73      5.75 o 
   5   1  12       14.84        4.86      9.50 o 
   6   1  12      247.42      266.50     14.07 o 
   7   1  12        0.19       -0.02      8.40 o 
 -12   2  12      316.18      336.39     16.48 o 
 -11   2  12      368.93      382.04     25.84 o 
 -10   2  12      161.10      145.87     17.25 o 
  -9   2  12       19.34       53.84     18.68 o 
  -8   2  12      495.35      532.71     30.99 o 
  -7   2  12     1556.52     1600.90     32.78 o 
  -6   2  12       82.70       93.79     10.30 o 
  -5   2  12      392.99      346.24     15.31 o 
  -4   2  12      949.00      894.04     25.77 o 
  -3   2  12      793.52      772.81     18.46 o 
  -2   2  12       14.26       17.45      6.24 o 
  -1   2  12       20.73       22.99      6.44 o 
   0   2  12      514.65      514.57     13.31 o 
   1   2  12      302.69      301.32     10.16 o 
   2   2  12        0.47        3.80      5.45 o 
   3   2  12      428.58      420.94     19.70 o 
   4   2  12      772.92      799.56     15.97 o 
   5   2  12      377.03      399.43     16.44 o 
   6   2  12      248.83      230.88     14.80 o 
 -11   3  12        0.33       -0.73      8.77 o 
 -10   3  12       53.78       72.32     10.69 o 
  -9   3  12        5.13        2.14      8.41 o 
  -8   3  12        0.54        4.93      8.08 o 
  -7   3  12       18.35        7.32      8.35 o 
  -6   3  12       76.57       85.16     10.24 o 
  -5   3  12       25.28       26.97      6.76 o 
  -4   3  12        2.16        1.67      6.57 o 
  -3   3  12       79.75       95.10      8.13 o 
  -2   3  12       11.37       17.12      8.27 o 
  -1   3  12      149.28      139.68      9.21 o 
   0   3  12      180.70      161.10      9.55 o 
   1   3  12        3.45        1.49      6.23 o 
   2   3  12      131.77      153.20      9.60 o 
   3   3  12       79.73       79.18      8.20 o 
   4   3  12       13.39       11.84      8.17 o 
   5   3  12       15.82       18.98     11.52 o 
   6   3  12        0.07        8.44     10.65 o 
 -11   4  12      222.03      220.63     20.98 o 
 -10   4  12        1.68       11.13      7.03 o 
  -9   4  12       36.77       46.56      8.00 o 
  -8   4  12      678.68      739.49     18.31 o 
  -7   4  12      500.30      520.38     15.21 o 
  -6   4  12      205.29      199.32     10.41 o 
  -5   4  12       82.78       96.13      8.50 o 
  -4   4  12      662.94      631.48     19.87 o 
  -3   4  12      835.70      837.14     18.62 o 
  -2   4  12      181.70      187.30     10.04 o 
  -1   4  12       71.76       71.81      8.03 o 
   0   4  12     2449.85     2460.30     60.81 o 
   1   4  12      719.75      707.53     23.77 o 
   2   4  12       41.60       39.68      7.77 o 
   3   4  12      189.99      177.55     10.60 o 
   4   4  12      711.81      724.74     25.57 o 
   5   4  12      636.06      672.61     25.06 o 
 -10   5  12        0.13       -2.99      7.34 o 
  -9   5  12        0.02       -6.82      6.82 o 
  -8   5  12        2.48       -1.21      6.76 o 
  -7   5  12        5.33       -1.39      6.64 o 
  -6   5  12      103.48       77.45      8.74 o 
  -5   5  12      189.23      196.06     13.95 o 
  -4   5  12      113.32      113.83     10.41 o 
  -3   5  12       79.94       70.45      8.25 o 
  -2   5  12       11.97       13.72      7.02 o 
  -1   5  12      127.28      114.46      9.23 o 
   0   5  12       53.08       40.77      7.65 o 
   1   5  12      108.07       93.34      9.99 o 
   2   5  12        1.99        1.35      7.04 o 
   3   5  12      141.36      142.09     10.57 o 
   4   5  12       32.88       32.31      9.54 o 
  -9   6  12        7.39       11.16      7.47 o 
  -8   6  12      575.90      614.33     17.72 o 
  -7   6  12      491.87      556.86     18.76 o 
  -6   6  12      126.78      127.27     14.67 o 
  -5   6  12      312.45      297.06     12.73 o 
  -4   6  12      157.43      185.74     19.84 o 
  -3   6  12      842.88      865.30     19.92 o 
  -2   6  12      158.01      157.40     10.35 o 
  -1   6  12      142.22      172.27     10.61 o 
   0   6  12      309.79      324.82     13.65 o 
   1   6  12      319.67      341.39     13.74 o 
   2   6  12       23.58       12.32      8.04 o 
   3   6  12       13.48       20.98      8.69 o 
  -7   7  12       18.18       21.18      8.20 o 
  -6   7  12       38.81       36.28      8.41 o 
  -5   7  12       11.32       -0.48      7.07 o 
  -4   7  12        4.25        1.75      9.13 o 
  -3   7  12       24.69       11.70      7.61 o 
  -2   7  12        6.99        8.09      7.67 o 
  -1   7  12        0.19        5.85      7.36 o 
   0   7  12        7.56        3.20      7.86 o 
   1   7  12        4.09        3.26      8.01 o 
 -11   1  13      361.95      381.19     17.44 o 
 -10   1  13      437.24      481.14     20.09 o 
  -9   1  13      213.66      243.55     23.98 o 
  -8   1  13        1.19       -3.19      9.25 o 
  -7   1  13      774.97      806.57     22.87 o 
  -6   1  13      681.07      751.39     18.67 o 
  -5   1  13      157.15      152.63      9.77 o 
  -4   1  13       39.61       28.32      7.02 o 
  -3   1  13      642.83      689.43     16.94 o 
  -2   1  13      609.12      671.74     16.56 o 
  -1   1  13      308.30      306.34     12.04 o 
   0   1  13       78.27       87.87      8.33 o 
   1   1  13      596.71      602.78     16.09 o 
   2   1  13      804.17      841.85     40.34 o 
   3   1  13        2.62        8.89     12.88 o 
   4   1  13        2.29        6.57     10.18 o 
   5   1  13      578.82      613.52     23.96 o 
 -10   2  13        8.49       -1.35     15.84 o 
  -9   2  13       13.82       11.76      9.21 o 
  -8   2  13        0.10        8.35      8.69 o 
  -7   2  13        4.31        0.24     14.54 o 
  -6   2  13      114.05       97.92     10.95 o 
  -5   2  13       14.55        7.43      8.35 o 
  -4   2  13       32.38       37.90      9.28 o 
  -3   2  13      112.88      111.98     10.96 o 
  -2   2  13      456.22      443.69     17.04 o 
  -1   2  13       50.54       75.14     12.74 o 
   0   2  13       23.93       15.47      8.13 o 
   1   2  13       89.93       99.61     16.79 o 
   2   2  13      204.56      212.48     20.42 o 
   3   2  13        0.13        1.86      8.30 o 
   4   2  13      127.73      138.28     20.68 o 
 -10   3  13      327.78      328.21     18.86 o 
  -9   3  13       62.42       46.80     10.40 o 
  -8   3  13        1.64        1.19     10.59 o 
  -7   3  13      132.13      129.09     12.16 o 
  -6   3  13      555.25      575.13     23.72 o 
  -5   3  13      182.59      173.07     12.52 o 
  -4   3  13       21.53        7.20     14.65 o 
  -3   3  13        2.64        8.12      8.06 o 
  -2   3  13      628.62      619.69     19.65 o 
  -1   3  13      637.22      653.28     20.16 o 
   0   3  13      116.71      109.89      8.89 o 
   1   3  13      295.52      279.19     11.89 o 
   2   3  13      704.05      715.54     25.74 o 
   3   3  13      498.04      506.82     15.73 o 
   4   3  13       20.85       13.86     10.50 o 
  -9   4  13        2.41       19.68     10.19 o 
  -8   4  13        7.13        1.96      8.86 o 
  -7   4  13       28.53       18.80      9.35 o 
  -6   4  13        1.98       -8.33      8.33 o 
  -5   4  13       66.02       69.49      8.35 o 
  -4   4  13        1.38       -4.87      6.51 o 
  -3   4  13        8.21       11.21      6.95 o 
  -2   4  13       50.60       54.09      8.03 o 
  -1   4  13        5.42       10.50      7.12 o 
   0   4  13       20.20        4.29      7.34 o 
   1   4  13        0.14       -0.56      7.25 o 
   2   4  13        2.94        6.45      7.57 o 
   3   4  13        2.13        4.70      7.66 o 
  -8   5  13        3.69        9.36      7.59 o 
  -7   5  13      405.40      461.54     15.85 o 
  -6   5  13      286.46      296.39     13.12 o 
  -5   5  13      519.30      494.07     15.85 o 
  -4   5  13      216.75      223.90     12.60 o 
  -3   5  13      244.85      282.56     12.72 o 
  -2   5  13      469.57      480.61     26.78 o 
  -1   5  13      408.04      404.56     20.15 o 
   0   5  13      134.24      126.84     10.41 o 
   1   5  13      410.72      437.48     23.03 o 
   2   5  13      277.69      305.78     13.76 o 
  -6   6  13        4.40        4.18      7.68 o 
  -5   6  13       18.13       11.31      7.56 o 
  -4   6  13       22.21       19.19      9.90 o 
  -3   6  13       38.03       29.11      8.36 o 
  -2   6  13        5.45       -0.03      7.60 o 
  -1   6  13        1.31        6.62      7.98 o 
   0   6  13        4.61       -6.53      7.84 o 
  -9   0  14      532.23      580.93     24.56 o 
  -8   0  14      622.66      765.83     27.26 o 
  -7   0  14       75.91      114.94     13.99 o 
  -6   0  14      326.06      382.91     20.44 o 
  -5   0  14      389.38      437.22     20.85 o 
  -4   0  14      614.74      644.32     45.50 o 
  -3   0  14        2.34       11.42      9.34 o 
  -2   0  14      633.97      745.24     47.87 o 
  -1   0  14      215.42      247.22     16.61 o 
   0   0  14     1222.90     1190.41     33.05 o 
   1   0  14       20.20       16.16     18.91 o 
   2   0  14      358.10      360.91     19.52 o 
  -8   1  14       13.30       27.37     11.05 o 
  -7   1  14        3.20       18.07      9.32 o 
  -6   1  14        0.23       -3.51     10.02 o 
  -5   1  14        9.03       21.68      9.48 o 
  -4   1  14       58.85       52.41      9.98 o 
  -3   1  14        3.92       -4.83      8.08 o 
  -2   1  14        0.57        3.71      8.26 o 
  -1   1  14        5.49        7.00     11.16 o 
   0   1  14        7.53        4.90     10.07 o 
   1   1  14       32.65       45.31      9.39 o 
   2   1  14        2.51       -3.35     10.49 o 
  -8   2  14      367.25      423.98     28.90 o 
  -7   2  14       39.80       41.25     10.52 o 
  -6   2  14        2.91       25.10      9.13 o 
  -5   2  14      180.14      144.99     12.59 o 
  -4   2  14      282.81      292.96     15.21 o 
  -3   2  14      192.39      228.38     14.00 o 
  -2   2  14      269.79      307.34     16.00 o 
  -1   2  14      484.85      547.69     19.96 o 
   0   2  14      282.87      285.21     15.00 o 
   1   2  14        1.09        7.01      8.52 o 
   2   2  14      256.66      284.63     47.27 o 
  -7   3  14        0.48       -3.40      9.30 o 
  -6   3  14       11.67       -0.42     10.35 o 
  -5   3  14        6.45        4.41      9.10 o 
  -4   3  14       50.28       59.16     10.74 o 
  -3   3  14        7.07       14.92      9.20 o 
  -2   3  14        4.44       -7.93      7.93 o 
  -1   3  14        3.52       -0.24      8.27 o 
   0   3  14        7.15        0.44     14.52 o 
   1   3  14        0.42       -6.86     10.50 o 
  -6   4  14      313.91      363.03     17.47 o 
  -5   4  14      337.05      352.16     17.22 o 
  -4   4  14       47.21       49.35     10.82 o 
  -3   4  14        3.83       -4.69      8.58 o 
  -2   4  14       95.84       91.60     11.87 o 
  -1   4  14      613.48      698.58     22.37 o 
                                                 
